# Supplementary material for: Structure‐function analysis of the maize bulliform cell cuticle and its potential role in dehydration and leaf rolling
Source: Plant Direct. 2020 Oct 30;4(10):e00282. doi: 10.1002/pld3.282 (PMC7598327; doi:10.1002/pld3.282)
Supplement: Supplementary file 2 — Table S1‐S8 [file PLD3-4-e00282-s002.xlsx]

## Sheet: S1
Supplemental Table S1. Leaf rolling and bulliform strip patterning data
Genotype	leaf rolling TP	leaf rolling TP [min]	BC strip number	BC strip width [µm]	total BC strip width per image [µm]
CM174	1	45	5.875	150.19	882.366
G3 T5A	1	45	6.026	153.31	923.846
P39	1	45	8.1367	129.67	1055.09
PA405	1	45	7.3827	194.36	1434.9
G22 T122	1.25	56.25	7.2092	153.79	1108.7
MT42	1.33333	60	8.15	161.92	1319.65
CL18	1.4	63	7.9967	161.5	1291.47
ND260	1.4	63	7.194	145.14	1044.14
W 7151	1.4	63	7.135	152.47	1087.87
T242	1.5	67.5	7.585	147.41	1118.1
FC46	1.66667	75	6.6827	140.55	939.253
CL27	1.8	81	7.1308	148.69	1060.28
B-28	2	90	7.3375	155.34	1139.81
CO192	2	90	7.8073	153.81	1200.84
CO216	2	90	8.326	185.78	1546.8
H5	2	90	8.6288	154.85	1336.17
ND167	2	90	10.5617	142.46	1504.62
ND247	2	90	9.4893	143.21	1358.96
T9	2	90	7.325	136.95	1003.16
U 123	2	90	9.727	141.3	1374.43
WD	2	90	7.735	169.85	1313.79
B114	2.2	99	9.5747	150.38	1439.84
MS24A	2.2	99	6.7627	183.56	1241.36
SD40	2.25	101.25	9.0923	144.17	1310.84
LH93	2.33333	105	6.198	160.11	992.362
A334	2.4	108	6.5333	182.09	1189.65
A673	2.4	108	5.2307	201.04	1051.58
B119	2.4	108	8.0917	160.28	1296.94
CI90C Goodman-Buckler	2.4	108	7.2473	169.36	1227.4
CM99	2.4	108	6.4178	142.12	912.098
B2	2.5	112.5	6.9933	202.27	1414.53
B54	2.5	112.5	7.5627	144.19	1090.47
F431	2.5	112.5	8.8283	138.01	1218.39
K41	2.5	112.5	7.6627	218.92	1677.52
NO. 380	2.5	112.5	7.4427	183.49	1365.66
PA891	2.5	112.5	6.568	233.14	1531.26
IA5125B	2.6	117	7.6413	168.09	1284.43
MS211	2.6	117	7.8893	154.89	1221.97
ND251	2.6	117	7.44	134.89	1003.58
W601S	2.6	117	9.815	160.22	1572.56
A385	2.66667	120	6.3067	166.35	1049.12
A651	2.66667	120	6.0225	154.93	933.066
FBHJ	2.66667	120	9.6783	187.61	1815.75
MS224	2.66667	120	7.2867	197.71	1440.65
PHG72	2.66667	120	5.09	133.56	679.82
SD107	2.66667	120	9.2911	183.19	1702.04
N538	2.75	123.75	8.0107	151.79	1215.94
PA762	2.75	123.75	7.3987	154.73	1144.8
CM48	2.8	126	6.1242	150.08	919.12
MS116	2.8	126	7.834	142.12	1113.37
A	3	135	9.4325	146.51	1381.96
A171	3	135	6.7163	128.21	861.097
CO106	3	135	6.2083	152.88	949.125
CO125	3	135	7.314	171.04	1250.99
CSJ3	3	135	6.8804	175.74	1209.16
MO28W	3	135	9.249	165.3	1528.86
NC236	3	135	7.5557	166.08	1254.85
ND246	3	135	6.7047	137.87	924.377
ND265	3	135	8.162	152.58	1245.36
PA392	3	135	6.5887	198.02	1304.69
S8324	3	135	7.6087	148.96	1133.39
W611S	3	135	11.6292	155.43	1807.53
CO117	3.2	144	5.28	155.07	818.77
ND262	3.2	144	6.9867	162.78	1137.3
PHG35	3.2	144	6.3144	166.48	1051.22
MS142	3.25	146.25	8.53	139.93	1193.6
MS222	3.25	146.25	6.6567	135.86	904.379
DE811	3.33333	150	9.2583	165.15	1529.01
R53	3.33333	150	6.4463	138.74	894.36
A649	3.4	153	6.7947	175.31	1191.18
W23	3.4	153	7.1947	151.82	1092.3
4F-35 BK	3.5	157.5	7.16	135.87	972.829
H114	3.5	157.5	6.824	194.12	1324.67
H96	3.5	157.5	7.279	147.14	1071.03
OH43	3.5	157.5	7.0387	169.11	1190.31
R4	3.5	157.5	7.7375	209.73	1622.79
A188	3.6	162	7.2233	138.28	998.838
CH753-4	3.6	162	9.2183	159.31	1468.57
K148	3.6	162	7.4079	200.37	1484.32
ND230	3.6	162	7.9583	128.88	1025.67
80-2	3.75	168.75	7.855	132.55	1041.18
PHV63	3.75	168.75	6.8133	134.49	916.321
A15	4	180	7.862	173.78	1366.26
A322	4	180	8.68	210.29	1825.32
B68	4	180	7.6167	148.39	1130.24
B79	4	180	7.4913	187.42	1404.02
B99	4	180	6.5353	190.86	1247.33
CO256	4	180	7.1073	169.47	1204.47
FR19	4	180	10.028	151.65	1520.75
K64	4	180	8.4173	171.62	1444.58
LH143 (MAINTAINER)	4	180	8.91	135.92	1211.05
MS12	4	180	6.6373	178.15	1182.43
MS72	4	180	7.7133	158.61	1223.41
OS426	4	180	9.06	176.74	1601.26
W815G	4	180	6.9113	175.79	1214.94
Yellow 3-4	4	180	6.9739	149.25	1040.85
B84	4.2	189	8.7393	185.83	1624.02
C123	4.2	189	8.855	122.61	1085.71
NP87	4.2	189	7.1189	212.93	1515.83
W153R	4.2	189	9.5473	164.23	1567.95
W64A	4.2	189	7.21	184.44	1329.81
4578 INBRED	4.25	191.25	7.326	144.5	1058.61
A401	4.25	191.25	8.3813	154.9	1298.26
H91	4.25	191.25	7.2542	161.52	1171.7
W813G	4.25	191.25	6.6867	176.21	1178.26
YING-55	4.25	191.25	6.9347	177.23	1229.04
A661	4.33333	195	7.0527	196.35	1384.8
B164	4.33333	195	8.6053	186.32	1603.34
SD42	4.33333	195	7.256	188.36	1366.74
SD44	4.33333	195	7.3873	164.17	1212.77
B115	4.4	198	7.6787	161.51	1240.19
IB014	4.4	198	7.6833	166.51	1279.35
R168	4.4	198	6.46	171.9	1110.47
A572	4.5	202.5	6.4567	152.79	986.519
B110	4.5	202.5	7.9217	200.18	1585.77
L 289	4.5	202.5	7.302	148.76	1086.25
M14	4.5	202.5	7.186	165.59	1189.93
R30	4.5	202.5	9.8547	189.37	1866.18
A648	4.6	207	7.2771	167.87	1221.61
B107	4.6	207	6.673	155.58	1038.19
CO245	4.6	207	5.4327	127.67	693.593
A374	4.66667	210	7.4367	138.4	1029.24
IDS28	4.66667	210	7.2447	143.26	1037.88
N209	4.66667	210	8.2683	159.05	1315.07
B14A	4.75	213.75	6.5	150.79	980.135
K150	4.75	213.75	8.2733	188.99	1563.57
LH149	4.75	213.75	6.9972	143.64	1005.08
PHG80	4.75	213.75	8.1992	187.66	1538.66
W817G	4.75	213.75	8.6353	151.74	1310.32
A71	4.8	216	6.2347	159.28	993.063
C68	4.8	216	6.2733	175.52	1101.09
W814G	4.8	216	7.1287	160.83	1146.51
A258	5	225	8.6	187.58	1613.19
B113	5	225	5.7947	198.34	1149.32
EP1	5	225	5.6847	181.81	1033.54
HY	5	225	6.61	194.76	1287.36
I 205	5	225	7.8267	141.5	1107.48
INBRED 141	5	225	9.0317	165.41	1493.93
KI11	5	225	7.494	224.63	1683.38
LH38	5	225	7.702	182.76	1407.62
LH82	5	225	6.7917	149.37	1014.48
MS225	5	225	6.2833	188.36	1183.52
N193	5	225	8.9092	171.81	1530.69
N534	5	225	7.3277	164.04	1202.04
VA52	5	225	7.4457	158.7	1181.63
W182BN	5	225	6.6713	152.09	1014.64
W32	5	225	9.336	162.71	1519.06
A340	5.2	234	6.6133	163.39	1080.55
East 028	5.2	234	10.2063	149.28	1523.6
52220	5.25	236.25	6.9033	134.37	927.596
CI 3A	5.25	236.25	7.0667	197.29	1394.19
W604S	5.25	236.25	7.3	123.27	899.871
CM105	5.33333	240	7.6533	140.55	1075.67
IB02	5.33333	240	7.5523	132.07	997.432
H95	5.4	243	6.559	178.4	1170.13
MS223	5.4	243	7.5693	158.37	1198.75
A12	5.5	247.5	7.7617	169.15	1312.89
A632	5.5	247.5	6.6522	148.79	989.781
B75	5.5	247.5	6.732	149.08	1003.61
Chi-tan 120	5.5	247.5	7.184	133.16	956.621
CML 220	5.5	247.5	7.2256	184.87	1335.8
CML 277	5.5	247.5	9.596	162.88	1563
H49	5.5	247.5	7.4293	170.51	1266.77
IDS69	5.5	247.5	7.2307	163.52	1182.36
MS67	5.5	247.5	7.3603	213.96	1574.81
NY 159 (NEVEH YAAR)	5.5	247.5	6.4433	170.86	1100.9
W809G	5.5	247.5	6.7633	159.25	1077.06
YONG 28	5.5	247.5	5.8992	137.96	813.854
GE129	5.6	252	6.9547	167.45	1164.56
N218	5.6	252	6.9603	154.55	1075.71
NC250	5.6	252	8.7533	171.95	1505.13
W610S	5.6	252	7.4083	151.93	1125.54
KI21	5.66667	255	6.5933	201.82	1330.66
PA468	5.66667	255	6.268	175.73	1101.48
PHG47	5.66667	255	6.881	157.03	1080.52
33-16	5.75	258.75	7.1787	198.25	1423.18
A73	5.75	258.75	7.2075	145.84	1051.14
CO158	5.75	258.75	6.5053	153.34	997.523
H124W	5.75	258.75	8.076	170.64	1378.09
H8431	5.75	258.75	9.2867	152.15	1412.97
W606S	5.75	258.75	8.328	154.79	1289.09
LH1	5.8	261	6.8683	150.35	1032.65
LH145	5.8	261	7.0817	136.01	963.182
MO7	5.8	261	7.1	192.13	1364.12
NC472	5.8	261	7.922	180.55	1430.32
W812G	5.8	261	6.8308	176.84	1207.96
W821G	5.8	261	7.0513	167.69	1182.43
A239	6	270	9.3633	185.08	1732.96
A659	6	270	5.822	176.33	1026.59
A674	6	270	7.223	179.82	1298.84
B37	6	270	7.8967	181.27	1431.43
B97	6	270	6.6667	181.91	1212.74
G80	6	270	7.604	223.12	1696.6
H110	6	270	7.534	162.87	1227.06
H122W	6	270	8.6053	163.32	1405.42
HBA1	6	270	9.7028	149.79	1453.38
N501	6	270	6.654	147.82	983.594
N542	6	270	6.8353	159.79	1092.21
N7A	6	270	6.5267	199.12	1299.6
PHG50	6	270	6.1775	131.96	815.183
PHJ40	6	270	6.3913	145.75	931.532
PHN11	6	270	6.968	159.69	1112.72
R113	6	270	9.23	184.51	1703.03
U267Y	6	270	7.8227	185.51	1451.19
VA14	6	270	7.461	158.79	1184.73
W803G	6	270	7.7753	165.79	1289.07
W811G	6	270	8.354	156.32	1305.9
W816G	6	270	6.112	138.63	847.307
YE 4	6	270	7.6313	142.4	1086.7
Yu796_NS	6	270	6.5644	142.43	934.967
MS153	6.2	279	6.08	156.11	949.149
740	6.25	281.25	8.7642	148.31	1299.82
B120	6.25	281.25	5.986	216.81	1297.82
B85	6.25	281.25	7.7367	172.4	1333.81
LH59	6.25	281.25	9.438	145.77	1375.78
LH61	6.25	281.25	8.0204	159.78	1281.5
B42	6.33333	285	7.2175	161.5	1165.63
B90	6.33333	285	7.3893	166.16	1227.81
CI 64	6.33333	285	8.0613	181.74	1465.06
CML 91	6.33333	285	7.0233	171.58	1205.06
H84	6.33333	285	7.28	159.58	1161.74
K47	6.33333	285	7.645	180.48	1379.77
MBNA	6.33333	285	7.5447	173.7	1310.51
N527	6.33333	285	6.32	170.49	1077.5
R226	6.33333	285	7.3067	208.39	1522.64
VAW6	6.33333	285	6.9247	194.45	1346.51
B103	6.4	288	7.52	140.12	1053.7
N199	6.4	288	5.798	171.17	992.444
N216	6.4	288	6.6813	194.58	1300.05
N28HT	6.4	288	6.3234	170.24	1076.5
VA99	6.4	288	7.5733	180.52	1367.13
W605S	6.4	288	7.9147	173.35	1372.01
CI 21E	6.5	292.5	7.372	216.66	1597.22
CO237	6.5	292.5	7.9473	168.35	1337.93
IA453	6.5	292.5	8.0727	160.31	1294.13
LH123HT	6.5	292.5	6.988	188.49	1317.17
PHR36	6.5	292.5	7.14	202.26	1444.14
SG 18	6.5	292.5	7.9653	183.86	1464.5
E2558W	6.6	297	6.7137	162.88	1093.53
H121	6.6	297	5.7546	154.81	890.87
N215	6.6	297	5.7153	171.87	982.289
N6	6.6	297	9.0473	152.51	1379.8
R177	6.6	297	8.0758	152.78	1233.82
B104	6.66667	300	8.0847	152.32	1231.46
B106	6.66667	300	7.2893	148.91	1085.45
NC264	6.66667	300	7.7913	159.87	1245.6
PHK76	6.66667	300	6.1167	140.04	856.583
TZU-CHIAO-HSI-WU 105	6.66667	300	4.8123	154.55	743.741
B109	6.75	303.75	7.055	126.52	892.599
CH701-30	6.75	303.75	6.6983	142.35	953.503
MO47	6.75	303.75	8.455	181.29	1532.81
SG 1533	6.75	303.75	6.2353	219.88	1371.02
A627	6.8	306	6.0775	144.91	880.691
78371A	7	not rolled	7.7943	146.07	1138.51
A682	7	not rolled	8.046	160.38	1290.42
A797NW	7	not rolled	7.346	163.89	1203.94
B101	7	not rolled	9.1443	143.46	1311.84
B105	7	not rolled	8.0475	165.12	1328.8
B111	7	not rolled	7.8047	194.26	1516.14
B87	7	not rolled	6.2767	138.37	868.507
CI 28A	7	not rolled	7.8673	185.21	1457.1
CI 40H	7	not rolled	8.02	162.54	1303.57
CM7	7	not rolled	8.1917	151.91	1244.4
CML 176	7	not rolled	7.1473	185.43	1325.32
CO257	7	not rolled	8.2227	189.16	1555.41
H71	7	not rolled	6.7207	193.11	1297.83
HP301	7	not rolled	6.6717	175.4	1170.22
HUANYAO	7	not rolled	8.0313	136.48	1096.11
K201	7	not rolled	7.3517	190.06	1397.26
K55	7	not rolled	7.2725	151.39	1100.98
KI3	7	not rolled	6.5813	220.88	1453.68
KO679Y	7	not rolled	6.5793	153.03	1006.83
LH60	7	not rolled	7.2325	166.47	1203.99
LP5	7	not rolled	6.536	162.53	1062.3
M162W	7	not rolled	6.9167	157.72	1090.9
MO30W	7	not rolled	6.7287	178.01	1197.78
MS132	7	not rolled	7.2567	178.08	1292.27
MS221	7	not rolled	7.3833	139.66	1031.15
N28	7	not rolled	6.544	186.6	1221.11
NC230	7	not rolled	6.2713	196.37	1231.5
NC340	7	not rolled	8.4373	170.02	1434.51
NC358	7	not rolled	6.4453	157.57	1015.59
PA880	7	not rolled	6.89	166.9	1149.94
R225	7	not rolled	6.7047	202.69	1358.98
R229	7	not rolled	6.669	168.47	1123.53
SD101	7	not rolled	6.8517	176.51	1209.39
SD15	7	not rolled	6.8017	163.62	1112.89
T234	7	not rolled	8.1517	153.7	1252.92
VA85	7	not rolled	6.1667	195.14	1203.37
W22	7	not rolled	5.1153	211.89	1083.88
W24	7	not rolled	6.1957	135.56	839.889

## Sheet: S2
Supplemental Table S2. Natural variation data for BC coverage and cuticular conductance
Taxa	coverage_per_impression_BLUPs	gc_AllEnv
740	1487.79	0.167157
4226	1199.37	0.219412
4722	1490.62	0.191503
52220	1306.4	0.135636
33_16	1538.64	0.164389
38_11	1280.39	0.191331
38_11_GOODMAN_BUCKLER	1282.16	0.161655
4578_INBRED	1296.14	0.158394
4676A	1189.46	0.173271
4F_35_BK	1260.21	0.14159
78371A	1319.27	0.132468
80_2	1450.28	0.209685
A	1550.44	0.212761
A12	1449.37	0.195712
A15	1341.87	0.231695
A155	1237.64	0.195535
A171	1122.66	0.222661
A188	1202.4	0.192185
A239	1769.02	0.164468
A258	1621.33	0.174095
A305	1557.68	0.203801
A322	1747.02	0.229492
A334	1448.23	0.185888
A340	1457.18	0.167226
A374	1346.14	0.191307
A385	1370.52	0.205752
A401	1542.54	0.175854
A415_1_3_INBRED	1831.14	0.167754
A427	1263.03	0.174656
A554	1130.44	0.200445
A572	1232.04	0.219404
A627	1133.91	0.16995
A632	1296.35	0.14611
A635	1256.26	0.182872
A648	1303.43	0.20218
A649	1416.8	0.23804
A651	1224.06	0.186814
A659	1247.83	0.191325
A661	1521.72	0.163341
A662	1301.84	0.204827
A663	1112.07	0.192893
A673	1422.71	0.206844
A674	1357.13	0.190193
A679	1476.7	0.15691
A680	1459.98	0.152057
A682	1332.83	0.17343
A71	1249.57	0.22677
A73	1355.36	0.168835
A797NW	1340.81	0.17327
ABP15	1462.38	0.174569
AR228	1532.86	0.161091
AUSTRCF_306238	1506.41	0.171195
B_18_INBR_FR_SUPERGOLD	1415.4	0.20496
B_28	1273.34	0.157405
B10	1550.11	0.165575
B101	1434.68	0.162398
B103	1280.42	0.161223
B104	1357.56	0.129555
B105	1432.29	0.184313
B106	1295.8	0.173178
B107	1221.98	0.164651
B108	1601.28	0.189949
B109	1343.42	0.147463
B110	1660.57	0.148463
B111	1683.28	0.156739
B113	1373.9	0.131819
B114	1509.43	0.182864
B115	1527.27	0.13421
B119	1486	0.14945
B120	1513.16	0.138617
B121	1436.57	0.149886
B14	1395.85	0.157147
B14A	1240.46	0.16283
B164	1865.56	0.190478
B2	1471.59	0.150863
B37	1542.25	0.181422
B42	1376.12	0.191999
B52	1272.1	0.17127
B54	1230.63	0.188775
B64	1712.35	0.160295
B66	1120.69	0.174468
B68	1382.82	0.156838
B7	1510.5	0.169941
B73	1462.42	0.147343
B75	1187.73	0.16014
B77	1295.44	0.183985
B79	1515.97	0.139825
B8	1342.07	0.155883
B84	1702.24	0.125246
B85	1535.59	0.144109
B87	1223.95	0.161682
B88	1207.26	0.144923
B90	1342.25	0.14168
B91	1567.06	0.167717
B97	1382.92	0.167314
B99	1454.07	0.137155
C102	1109.96	0.167483
C103	1669.55	0.178064
C123	1293.51	0.147399
C42	1231.57	0.192106
C49A	1154.67	0.231448
C68	1424.1	0.177713
CG10	1180.08	0.213296
CH157	1388.73	0.176132
CH701_30	1366.77	0.161186
CH753_4	1448.56	0.174251
CH9	1759.9	0.184791
CHI_TAN_120	1313.53	0.184513
CI_21E	1845.93	0.169538
CI_28A	1537.53	0.146079
CI_3A	1665.06	0.205887
CI_40H	1386.42	0.163897
CI_64	1604.34	0.16219
CI_91B	1535.24	0.175727
CI_92	1675.25	0.1675
CI31A	1739.08	0.170176
CI90C_GOODMAN_BUCKLER	1611.67	0.179761
CL17	1314.11	0.19564
CL18	1410.83	0.163726
CL27	1415.23	0.192828
CM105	1298.95	0.182876
CM174	1192.56	0.167964
CM48	1196.69	0.19648
CM7	1427.32	0.192305
CM99	1200.68	0.186738
CML_144	1637.07	0.150191
CML_176	1596.22	0.170731
CML_218	1762.76	0.179278
CML_220	1418.89	0.147797
CML_228	1290.8	0.150143
CML_247	1597.4	0.187931
CML_277	1585.55	0.146176
CML_322	1699.13	0.156797
CML_323	1499.73	0.156299
CML_52	1817	0.151505
CML_91	1545.28	0.151716
CO106	1273.18	0.207085
CO117	1153.21	0.195357
CO125	1422.72	0.212128
CO158	1278.75	0.183763
CO192	1344.23	0.189413
CO216	1564.22	0.182863
CO236	1247	0.192606
CO237	1504.7	0.167772
CO245	901.175	0.207518
CO255	1144.07	0.188001
CO256	1472.8	0.171781
CO257	1545.68	0.184135
CO258	1772.31	0.153916
CR1HT	1310.54	0.186917
CSJ3	1372.58	0.190556
DE811	1724.07	0.151623
E2558W	1365.73	0.138314
EAST_028	1762	0.213623
ENG_LI_CHIH	1505.06	0.183887
EP1	1375.7	0.20995
F115	1584.45	0.206579
F2834T	1654.02	0.179795
F431	1330.79	0.189384
F44	1294.65	0.217643
F7	1233.49	0.162367
FBHJ	1832.46	0.152434
FC46	1226.02	0.169931
FR19	1678.77	0.157122
G22_T122	1226.89	0.227694
G3_T5A	1140.15	0.19008
G80	1577.09	0.15831
GE54	1340.66	0.173652
H110	1376.49	0.162774
H113	1476.5	0.180551
H114	1546.47	0.174203
H121	1360.98	0.157777
H122W	1539.35	0.16899
H124W	1531	0.138443
H14	1542.91	0.175462
H49	1434.93	0.222765
H5	1685.04	0.18377
H52	1561.58	0.181218
H71	1515.71	0.160047
H84	1387.86	0.161672
H8431	1512.55	0.168936
H91	1251.55	0.15947
H95	1431.72	0.181755
H96	1346.42	0.177977
H99	1403.96	0.187186
HBA1	1531.64	0.168587
HI26	1352.65	0.155429
HI28	1642.13	0.174913
HP301	1330.87	0.189951
HP72_11	1484.15	0.179294
HUANYAO	1318.4	0.164965
HUOBAI	1508.33	0.208855
HY	1521.59	0.174016
I_205	1319.22	0.153357
I159	1474.84	0.164659
I29	1415.25	0.188542
IA453	1469.39	0.161851
IA5125B	1429.5	0.20694
IB014	1492.84	0.18625
IB02	1166.01	0.181159
IDS28	1312.97	0.191594
IDS69	1374.78	0.180591
IL_101T	1187.89	0.166455
IL14H	1191.35	0.181751
IL778D	1396.62	0.197819
INBRED_100	1457.92	0.211544
INBRED_109	1461.92	0.179814
INBRED_141	1549.88	0.163063
INBRED_305	1319.23	0.18399
INBRED_309	1485.57	0.179913
K148	1893.73	0.188698
K150	1597.46	0.17415
K155	1481.44	0.213937
K201	1551.34	0.175542
K4	1340.51	0.169267
K41	1460.78	0.184358
K47	1510.2	0.171175
K55	1438.54	0.198508
K64	1411.43	0.158183
KI11	1703.66	0.166643
KI3	1715.36	0.153117
KI43	1139.99	0.160095
KO679Y	1313.96	0.14754
KUNG_70	1536.27	0.169684
KY21	1266.12	0.143551
KY226	1686.87	0.173825
KY228	1423.89	0.19287
L_289	1296.83	0.204507
L317	1226.78	0.167632
LH1	1311.53	0.157419
LH123HT	1471.58	0.142263
LH145	1182.06	0.160656
LH149	1287.9	0.175511
LH38	1528.42	0.163434
LH39	1489.74	0.203059
LH59	1491.83	0.14944
LH60	1332.49	0.142035
LH61	1560.63	0.168844
LH82	1176.23	0.163892
LH93	1214.84	0.155103
LP5	1408.17	0.146629
M14	1376.28	0.203482
M162W	1241.58	0.151514
M37W	1482.7	0.18899
MBNA	1452.26	0.169964
MBPM	1589.69	0.14297
MEF156_55_2	1366.06	0.176931
MO_G	1819.09	0.190694
MO15W	1538.48	0.190668
MO17	1423.27	0.167785
MO23W	1668.65	0.193629
MO24W	1248.46	0.171166
MO28W	1506.56	0.160599
MO3	1383.19	0.171331
MO30W	1470.8	0.190695
MO39	1288.25	0.177804
MO44	1192.32	0.192613
MO45	1833.06	0.170711
MO47	1641.9	0.173836
MO5	1367.28	0.18519
MO7	1451.76	0.163443
MP339	1444.86	0.167133
MS106	1325.62	0.15639
MS116	1275.38	0.168593
MS12	1333.08	0.192748
MS132	1330.38	0.190957
MS142	1361.62	0.207519
MS153	1236.66	0.155694
MS211	1321.42	0.219332
MS221	1267.72	0.153364
MS222	1186.04	0.162283
MS223	1384.49	0.159964
MS224	1538.06	0.175557
MS225	1383.58	0.167063
MS226	1502.54	0.16665
MS24A	1441.7	0.226377
MS67	1519.9	0.175716
MS72	1413.82	0.191424
MT42	1377.12	0.225041
N193	1648.14	0.192526
N199	1296.72	0.180819
N209	1357.64	0.147886
N215	1369.48	0.155812
N216	1528.29	0.168745
N218	1328.05	0.137783
N28	1418.52	0.179693
N28HT	1423.27	0.170121
N501	1274.38	0.150745
N527	1100.65	0.17481
N534	1467.29	0.18739
N538	1421.1	0.155414
N542	1271.47	0.146861
N545	1361.97	0.141014
N6	1556.32	0.173042
N7A	1595.49	0.200079
NC13	1453.55	0.169285
NC222	1509.88	0.16737
NC230	1614.28	0.193644
NC232	1421.1	0.146367
NC236	1513.84	0.184693
NC250	1726.39	0.146163
NC264	1494.81	0.175242
NC298	1454.25	0.213556
NC318	1286.41	0.160917
NC340	1608.75	0.171235
NC342	1705.01	0.190119
NC344	1620.6	0.161506
NC356	1151.02	0.178858
NC358	1286.53	0.176279
NC412	1380.31	0.161502
NC472	1536.33	0.150492
ND1	1333.39	0.168702
ND101	1259.59	0.195512
ND167	1195.59	0.222661
ND230	1222	0.210695
ND246	1132.16	0.183435
ND247	1432.17	0.188438
ND251	1253.02	0.203396
ND260	1218.92	0.210974
ND262	1305.53	0.252197
ND265	1389.27	0.200807
NO__380	1516.69	0.160469
NP87	1567.48	0.244508
NY6371	1585.86	0.18198
OC19	1333.9	0.180993
OH33	1496.41	0.171529
OH40B	1605.09	0.182669
OH43	1411.45	0.154775
OH7	1593.9	0.192704
OH7B	1339.2	0.185093
OS420	1186.32	0.147139
OS426	1609.67	0.208682
P39	1180.55	0.181586
PA392	1483.8	0.17818
PA405	1664.74	0.181873
PA468	1390.39	0.196184
PA762	1416.36	0.16874
PA778	1341.16	0.154194
PA880	1360.14	0.183014
PA891	1762.49	0.166962
PHG29	1315.16	0.157012
PHG35	1316.58	0.157121
PHG39	1393.49	0.167314
PHG47	1265.61	0.159759
PHG50	1082.24	0.161622
PHG72	1065.01	0.160176
PHG80	1682.12	0.165521
PHJ40	1114.57	0.176842
PHK76	1150.79	0.161401
PHN11	1438.55	0.158724
PHR36	1719.84	0.148905
PHT55	1463.24	0.163135
PHT77	1299.37	0.180733
PHV63	1352.93	0.15549
PHW17	1414.82	0.169416
PHZ51	1685.8	0.164828
R101	1442.26	0.180999
R113	1661.25	0.188018
R134	1470.31	0.154637
R168	1377.58	0.178772
R177	1419.61	0.162995
R181B	1442.58	0.168369
R197	1373.56	0.168985
R225	1382.01	0.186195
R226	1789.61	0.182172
R227	1718.9	0.154357
R229	1438.26	0.143008
R30	1787.27	0.189088
R4	1705.59	0.168857
R53	1199.86	0.190855
R71	1463.68	0.178824
S_56	1342.16	0.197695
S8324	1382.01	0.14997
SD101	1445.98	0.165633
SD102	1632.82	0.163947
SD107	1693.49	0.16293
SD15	1253.52	0.156856
SD40	1309.24	0.14346
SD42	1356.3	0.164472
SD44	1311.28	0.200546
SG_1533	1604.78	0.227712
SG_18	1548.79	0.245153
SG_30A	1465.63	0.208807
T141	1125.21	0.179495
T146	1254.27	0.229028
T232	1736.78	0.198023
T234	1429.81	0.166297
T242	1317.34	0.217337
T9	1308	0.220068
TR	1381.48	0.158859
TX303	1783.65	0.211817
TZU_CHIAO_HSI_WU_105	1100.64	0.159835
U_123	1590.98	0.168829
U267Y	1511.15	0.156075
VA102	1450.18	0.165168
VA14	1302.72	0.173225
VA38	1636.56	0.19235
VA52	1444.15	0.140445
VA85	1514.83	0.142885
VA99	1505.82	0.175825
VAW6	1553.95	0.176336
W_7151	1295.89	0.219107
W117HT	1294.94	0.201588
W153R	1791.75	0.181031
W182BN	1280.66	0.191089
W22	1322.16	0.159707
W23	1434.33	0.18355
W24	1077.84	0.209182
W32	1638.16	0.194554
W37A	1531.4	0.178337
W59E	1354.88	0.181648
W601S	1687.1	0.155486
W603S	1444.46	0.157317
W604S	1152.06	0.179178
W605S	1494.03	0.158524
W606S	1383.81	0.163615
W607S	1257.6	0.154867
W608S	1548.55	0.163516
W610S	1337.04	0.152599
W611S	1698.27	0.186255
W64A	1522.21	0.182
W703	967.055	0.166585
W803G	1530.05	0.139337
W809G	1352.2	0.176063
W810G	1772.93	0.166857
W812G	1442.56	0.155655
W813G	1334.84	0.181652
W814G	1253.28	0.156479
W815G	1431.8	0.15675
W816G	1280.9	0.15425
W817G	1496.16	0.163643
W818G	1594.87	0.163231
W819G	1656.62	0.166391
W820G	1448.91	0.159021
W821G	1392.21	0.178791
W9	1245.81	0.187538
WD	1551	0.185727
WR3	1746.81	0.209983
WU_TAN_TZAO	1343.34	0.152299
WXB6	1134	0.173467
YANG	1368.29	0.190064
YE_4	1369.3	0.187957
YE_CHI_HUNG	1392.8	0.204216
YELLOW_3_4	1400.02	0.172
YING_55	1435.69	0.17226
YONG_28	1173.87	0.188273
YU796_NS	1144.62	0.140118

## Sheet: S3
Supplemental Table S2. Genes differentially expressed in wty2 vs. WTwty2
Gene_id	readcount_wty2	readcount_WTwty2	log2FoldChange	pval	padj	Gene name	Gene description
ENSRNA049456769	0.955974	17.7474	-4.2145	1.4148e-05	0.00029448	snoZ101	Small nucleolar RNA Z101
ENSRNA049458782	4.14355	22.8058	-2.4605	0.00044865	0.0053081	SNORD14	Small nucleolar RNA SNORD14
ENSRNA049458846	15.0185	1.86734	3.0077	0.0013546	0.012887	snoR2	Small nucleolar RNA snoR2/U65
ENSRNA049461634	32.6436	12.0433	1.4386	0.0070745	0.047335	snoZ157	Small nucleolar RNA Z157/R69/R10
ENSRNA049464595	30.1695	9.16935	1.7182	0.0018251	0.016281	snoU36a	SnoRNA U36a
ENSRNA049464622	97.5312	33.903	1.5245	0.0013454	0.012824	snoR134	small nucleolar RNA snoR134
ENSRNA049469775	894.921	666.932	0.42422	0.0059796	0.041542	enod40	Early nodulin 40
ENSRNA049474375	2.24007	15.6005	-2.8	0.001815	0.016218	snoR145	Small nucleolar RNA snoR145
ENSRNA049476247	13.4303	1.88717	2.8312	0.0038355	0.029569	SNOR75	Plant small nucleolar RNA SNOR75
ENSRNA049476276	177.394	39.7597	2.1576	7.5655e-08	2.9989e-06	mir-160	mir-160 microRNA precursor family
ENSRNA049476719	86.1618	46.9844	0.87486	0.0068113	0.046018	snoZ112	Small nucleolar RNA Z112
ENSRNA049478420	5.1024	31.6076	-2.631	0.0070141	0.047029	U1	U1 spliceosomal RNA
ENSRNA049997133	134.765	219.26	-0.7022	0.001084	0.010805	zma-MIR408a	-
ENSRNA049997360	52	22.8207	1.1882	0.0039375	0.030173	zma-MIR166e	-
ENSRNA049997555	147.978	80.2756	0.88235	0.0005143	0.0059373	zma-MIR167i	-
ZemaCr119	140.484	71.1937	0.98059	0.00015525	0.0022304	-	ZemaCr11923S ribosomal RNA
Zm00001d000002	807.382	1516.53	-0.90945	2.4774e-07	8.7349e-06	dull endosperm1	dull endosperm1
Zm00001d000034	33.5893	135.124	-2.0082	1.4378e-11	1.1136e-09	-	Protein kinase superfamily protein
Zm00001d000038	80.5631	280.981	-1.8023	2.3187e-16	3.6447e-14	-	Serine/threonine-protein kinase D6PKL1
Zm00001d000052	407.925	274.517	0.57141	0.001486	0.013893	-	Casein kinase II subunit beta-1
Zm00001d000064	67.9669	0	Inf	0.00010883	0.0016591	-	Glycine cleavage system H protein 2 mitochondrial
Zm00001d000070	453.179	203.642	1.154	1.6132e-06	4.5756e-05	-	Protein PLANT CADMIUM RESISTANCE 12
Zm00001d000086	174.002	418.828	-1.2673	3.0577e-06	7.913e-05	-	RNA-binding (RRM/RBD/RNP motifs) family protein
Zm00001d000099	595.757	833.486	-0.48443	0.0019604	0.017247	-	Beta-13-galactosyltransferase 7
Zm00001d000107	645.613	29.5832	4.4478	2.4572e-14	3.0508e-12	-	Fatty acyl-CoA reductase 1
Zm00001d000147	49.3189	98.5308	-0.99844	0.0027167	0.022371	-//-
Zm00001d000164	1112.83	491.505	1.179	1.9729e-06	5.4365e-05	-	Phosphoribulokinase chloroplastic
Zm00001d000165	73.4493	27.5753	1.4134	9.5043e-05	0.0014801	-	Bromodomain transcription factor
Zm00001d000169	6964.31	5352.2	0.37985	0.0042805	0.032281	-	Serine/threonine-protein kinase MHK
Zm00001d000179	553.14	1096.94	-0.98778	0.00018991	0.0026143	AP2-EREBP-transcription factor 1	AP2-EREBP-transcription factor 1
Zm00001d000203	15.143	169.928	-3.4882	1.1109e-08	5.3145e-07	-	Patatin-like protein 6
Zm00001d000213	335.409	204.991	0.71036	0.00019424	0.0026634	-	Putative translation elongation factor family protein
Zm00001d000222	3647.27	2437.43	0.58145	2.4354e-05	0.00046842	sugars will eventually be exported transporter1a	sugars will eventually be exported transporter1a
Zm00001d000227	3282.67	4408.77	-0.42551	0.0016744	0.015261	-	Pyruvate dehydrogenase E1 component subunit beta
Zm00001d000228	2374.54	1176.95	1.0126	7.8614e-07	2.4331e-05	-//-
Zm00001d000242	102.738	9.32403	3.4619	6.7106e-17	1.1095e-14	-	Expressed protein; protein
Zm00001d000247	1017.61	1440.66	-0.50155	0.0017156	0.015535	Homeobox-transcription factor 17	Homeobox-leucine zipper protein MERISTEM L1
Zm00001d000279	6.12246	110.027	-4.1676	3.901e-19	8.3541e-17	-	Ribulose bisphosphate carboxylase large chain
Zm00001d000288	537.053	222.46	1.2715	1.7931e-07	6.5767e-06	Aux/IAA-transcription factor 25	Auxin-responsive protein IAA29
Zm00001d000294	2739.27	1407.96	0.96019	6.571e-06	0.00015486	-	O-succinylhomoserine sulfhydrylase
Zm00001d000310	331.536	590.221	-0.83209	4.2588e-06	0.00010642	-	Protein LURP-one-related 5
Zm00001d000320	315.571	550.541	-0.80289	0.0044005	0.032946	-//-
Zm00001d000339	651.743	928.009	-0.50984	0.00093694	0.0096342	AP2-EREBP-transcription factor 92	Ethylene-responsive transcription factor 4%3B Putative AP2/EREBP transcription factor superfamily protein
Zm00001d000370	437.028	219.187	0.99556	7.2823e-08	2.9046e-06	-//-
Zm00001d000381	566.535	860.921	-0.60372	0.0005012	0.005808	-	Putative ARM repeat-containing protein containing family protein
Zm00001d000399	16940.3	26414.4	-0.64086	1.8775e-06	5.214e-05	chloroplast protein synthesis2	chloroplast protein synthesis2
Zm00001d000400	284.603	818.276	-1.5236	6.9509e-14	8.1843e-12	-	Putative HLH DNA-binding domain superfamily protein
Zm00001d000401	863	587.185	0.55555	0.00032914	0.0041332	-	FAD-dependent oxidoreductase family protein
Zm00001d000407	151.229	67.1805	1.1706	5.4912e-06	0.00013214	-	CBL-interacting serine/threonine-protein kinase 24
Zm00001d000408	1502.3	641.839	1.2269	3.2638e-16	5.0803e-14	-	EIN3-binding F-box protein 1
Zm00001d000409	37.2557	9.37041	1.9913	0.00096477	0.0098449	-	Photosystem II reaction center PSB28 protein chloroplastic
Zm00001d000424	233.621	358.238	-0.61675	0.0010687	0.010697	-	Phytolongin Phyl1.1
Zm00001d000452	1513.08	924.679	0.71046	0.0059375	0.041385	-//-
Zm00001d000460	2.64422	18.7783	-2.8282	0.00057793	0.0065324	-	Protein trichome birefringence-like 1
Zm00001d000522	2094.29	1166.03	0.84485	3.8033e-09	1.9669e-07	-//-
Zm00001d000526	563.576	320.342	0.815	4.8454e-05	0.00084081	-//-
Zm00001d000681	0	74.6697	#NAME?	9.7937e-30	4.8078e-27	-//-
Zm00001d000682	0	113.01	#NAME?	4.7523e-43	4.5952e-40	-//-
Zm00001d000707	123.584	69.3741	0.83303	0.0017896	0.016036	-//-
Zm00001d000840	50.8052	1.34467	5.2396	2.8026e-15	3.9746e-13	-//-
Zm00001d000842	125.352	62.3837	1.0067	0.00027323	0.0035542	-//-
Zm00001d001139	105.597	59.1629	0.8358	0.0037436	0.029001	-//-
Zm00001d001230	66.865	130.202	-0.96143	0.00031969	0.0040399	-//-
Zm00001d001250	78.6	36.4394	1.109	0.0010521	0.01057	-//-
Zm00001d001263	78.627	43.0183	0.87007	0.0074021	0.049135	-//-
Zm00001d001399	995.924	609.51	0.70839	8.6615e-06	0.00019409	-//-
Zm00001d001492	52.2305	23.6361	1.1439	0.0042838	0.032292	-//-
Zm00001d001590	9.2326	0	Inf	0.00030703	0.003911	-//-
Zm00001d001609	1.40933	27.323	-4.277	4.9275e-08	2.0634e-06	-//-
Zm00001d001620	0	26.5791	#NAME?	1.7043e-11	1.3041e-09	-//-
Zm00001d001623	14.2131	0	Inf	3.7543e-06	9.4849e-05	-//-
Zm00001d001641	0	17.9717	#NAME?	5.0079e-08	2.0888e-06	-//-
Zm00001d001714	189.291	115.781	0.7092	0.0019639	0.017254	-//-
Zm00001d001771	2604.03	4951.31	-0.92706	9.6759e-12	7.9166e-10	-	Eukaryotic aspartyl protease family protein
Zm00001d001774	86.534	220.771	-1.3512	0.0004041	0.004875	-	Probable CCR4-associated factor 1 homolog 11
Zm00001d001785	1189.2	1916.29	-0.68833	0.00025551	0.0033525	-	C2 calcium/lipid-binding plant phosphoribosyltransferase family protein
Zm00001d001789	1414.17	2090.01	-0.56356	8.5939e-05	0.0013629	-	Phosphomannomutase
Zm00001d001799	482.042	344.691	0.48385	0.0051717	0.037184	-	partner of SLD five 1
Zm00001d001800	381.379	538.967	-0.49897	0.0038933	0.029921	-	GDSL esterase/lipase CPRD49
Zm00001d001802	168.568	249.796	-0.56742	0.0046968	0.034628	-	GDSL esterase/lipase CPRD49
Zm00001d001804	980.528	522.544	0.90801	5.4316e-08	2.2408e-06	barley mlo defense gene homolog9	barley mlo defense gene homolog9
Zm00001d001806	1242.46	672.614	0.88535	3.9061e-09	2.0135e-07	-	DNA mismatch repair protein MutS type 2
Zm00001d001812	1518.64	2364.2	-0.63857	7.5411e-06	0.00017324	Rubisco Assembly Factor 1	Rubisco Assembly Factor 1
Zm00001d001814	1074.09	1642.13	-0.61246	2.2386e-05	0.00043424	-	Clathrin light chain 2
Zm00001d001826	338.214	202.191	0.74222	0.00010205	0.0015693	-//-
Zm00001d001829	104.855	193.01	-0.88028	0.00058369	0.0065719	-	OSJNBa0064G10.17 protein; protein
Zm00001d001834	3473.84	2333.24	0.57419	3.8497e-05	0.00069519	-//-
Zm00001d001846	1842.13	2591.91	-0.49264	0.00033862	0.0042323	-	Dolichyl-diphosphooligosaccharide--protein glycosyltransferase subunit STT3B
Zm00001d001864	478.554	244.542	0.9686	6.3547e-08	2.5765e-06	-	Uracil-DNA glycosylase mitochondrial
Zm00001d001894	28.196	4.78919	2.5576	8.7494e-05	0.0013821	-	hydroxyproline-rich glycoprotein family protein
Zm00001d001914	972.566	591.388	0.71769	3.7499e-06	9.4813e-05	-	Actin-related protein 8
Zm00001d001924	250.775	169.728	0.56317	0.0062658	0.043071	-	KAR-UP oxidoreductase 1
Zm00001d001941	159.668	98.8199	0.6922	0.0043243	0.03252	invertase cell wall4	invertase cell wall4
Zm00001d001961	8.33995	57.423	-2.7835	2.0924e-05	0.00041214	-	SAUR-like auxin-responsive protein family
Zm00001d001974	275.608	180.536	0.61033	0.0025213	0.021105	-	Inositol-pentakisphosphate 2-kinase
Zm00001d001979	2484.14	3836.12	-0.6269	4.5901e-06	0.00011354	-	Probable UDP-arabinopyranose mutase 5
Zm00001d002032	805.267	528.392	0.60786	0.001175	0.011519	-//-
Zm00001d002033	281.209	192.572	0.54624	0.006783	0.045865	-//-
Zm00001d002035	274.438	529.62	-0.94847	0.00039553	0.0047918	-	Endonuclease 2
Zm00001d002052	1336.04	2916.34	-1.1262	4.6875e-07	1.531e-05	-	Probable isoaspartyl peptidase/L-asparaginase 2
Zm00001d002055	5.00162	24.0584	-2.2661	0.00052855	0.0060689	-	Ripening-related protein 3
Zm00001d002065	9518.82	7322.6	0.37843	0.0042734	0.032237	maize insect resistance3	maize insect resistance3
Zm00001d002071	301.6	129.258	1.2224	2.9769e-07	1.0303e-05	-	DNA topoisomerase 2
Zm00001d002074	375.695	107.924	1.7995	5.2277e-09	2.6311e-07	-//-
Zm00001d002075	822.259	607.737	0.43614	0.0047173	0.03473	AP2-EREBP-transcription factor 197	Floral homeotic protein APETALA 2
Zm00001d002079	1226.86	737.189	0.73487	0.00027417	0.0035621	AP2-EREBP-transcription factor 47	Dehydration responsive element binding protein
Zm00001d002088	22.7797	49.0961	-1.1079	0.0057883	0.040575	-	DNA-binding WRKY
Zm00001d002089	5372.73	3931.03	0.45075	0.00069344	0.0075699	-	Tetratricopeptide repeat (TPR)-like superfamily protein
Zm00001d002090	178.087	291.776	-0.71228	0.0062768	0.043128	-	Synaptotagmin-5
Zm00001d002096	230.19	491.21	-1.0935	0.00059075	0.0066421	-	Sterile alpha motif (SAM) domain-containing protein
Zm00001d002103	483.651	789.684	-0.70731	1.0279e-05	0.00022604	-	3-oxoacyl-[acyl-carrier-protein] synthase III chloroplastic
Zm00001d002113	668.674	427.824	0.64429	0.0022506	0.019289	-//-
Zm00001d002115	72.8847	119.573	-0.7142	0.0074807	0.049544	-	Microtubule-associated protein RP/EB family member 1B
Zm00001d002122	4064.72	2717.68	0.58078	2.1997e-05	0.00042921	-	RNA-binding (RRM/RBD/RNP motifs) family protein
Zm00001d002126	683.993	1032.25	-0.59373	0.00041145	0.0049545	-	loricrin-related
Zm00001d002129	736.98	476.615	0.6288	0.0053254	0.038019	-	Protein kinase superfamily protein
Zm00001d002130	962.704	447.95	1.1038	0.00013428	0.0019801	-//-
Zm00001d002154	358.458	219.205	0.70952	0.00021029	0.0028444	meiotic recombination protein 11 homolog A	Mre11A
Zm00001d002158	204.935	515.895	-1.3319	0.0010735	0.010731	-	Wound-responsive family protein
Zm00001d002160	230.208	566.653	-1.2995	0.00016024	0.0022867	-	Wound-responsive family protein
Zm00001d002163	1118.19	1479.23	-0.40369	0.005288	0.037807	diacylglycerol kinase3	Diacylglycerol kinase 5
Zm00001d002164	1781.15	853.448	1.0614	2.737e-08	1.1947e-06	-//-
Zm00001d002172	115.165	67.7639	0.76511	0.0055594	0.039246	-	G-type lectin S-receptor-like serine/threonine-protein kinase B120
Zm00001d002243	589.104	823.177	-0.48268	0.0017983	0.016088	-	Polyadenylate-binding protein-interacting protein 3
Zm00001d002246	876.26	1187.71	-0.43875	0.0040759	0.030991	polyketide synthesis homolog1	polyketide synthesis homolog1
Zm00001d002250	817.685	573.864	0.51084	0.0011054	0.01096	-	Probable cinnamyl alcohol dehydrogenase 1
Zm00001d002256	1022.39	724.119	0.49764	0.00086292	0.0090308	-	Starch synthase 3 chloroplastic/amyloplastic
Zm00001d002261	239.765	574.777	-1.2614	2.5875e-07	9.0929e-06	-	Peroxisomal (S)-2-hydroxy-acid oxidase GLO1
Zm00001d002262	73.6439	30.8693	1.2544	0.0028066	0.022952	-//-
Zm00001d002274	702.703	446.285	0.65495	7.1863e-05	0.0011759	-	Remorin family protein
Zm00001d002288	84.0053	25.8219	1.7019	1.1909e-06	3.4927e-05	bHLH-transcription factor 148	Protein SPATULA
Zm00001d002316	814.636	1274.34	-0.64552	5.0278e-05	0.0008672	argonaute2a	argonaute2a
Zm00001d002323	1069.56	672.205	0.67004	1.1042e-05	0.00023921	-	Trypsin family protein
Zm00001d002330	136.69	351.407	-1.3622	8.1647e-12	6.838e-10	DNA methyl transferase5	DNA methyl transferase5
Zm00001d002333	269.05	149.234	0.8503	0.0010008	0.010135	-	Potassium transporter 10
Zm00001d002343	134.311	33.6798	1.9956	1.1704e-08	5.566e-07	-	Zinc transporter 1
Zm00001d002377	989.332	1440.82	-0.54237	0.00026255	0.0034307	-	Galactokinase
Zm00001d002390	585.164	338.045	0.79163	2.4331e-06	6.5242e-05	-	DNA ligase 4
Zm00001d002410	245.593	926.004	-1.9148	0.00095348	0.009764	-	Probable xyloglucan endotransglucosylase/hydrolase protein 21
Zm00001d002415	110.996	51.8433	1.0983	0.00060665	0.0067921	-	OSJNBa0041A02.21 protein; protein
Zm00001d002422	5408.25	8341.64	-0.62517	2.5102e-06	6.7083e-05	-	Pectin acetylesterase 7
Zm00001d002429	364.461	188.757	0.94924	5.2385e-07	1.6884e-05	GRF-transcription factor 8	Putative growth-regulating factor 6
Zm00001d002437	17.0257	44.4945	-1.3859	0.0020955	0.018205	-//-
Zm00001d002454	236.646	152.015	0.63852	0.0021444	0.018529	-	Phosphoribulokinase
Zm00001d002462	1582.88	1141.52	0.4716	0.0011365	0.011206	-	Peroxisome biogenesis protein 6
Zm00001d002473	48.7415	95.2571	-0.96668	0.0014253	0.013424	-	DUF674 family protein
Zm00001d002510	18.0125	81.8271	-2.1836	4.6506e-09	2.3782e-07	-	Regulator of nonsense transcripts 1 homolog
Zm00001d002521	348.916	520.152	-0.57605	0.0016962	0.015389	-	OSJNBa0013K16.16 protein; protein
Zm00001d002522	94.804	153.474	-0.69497	0.0046423	0.034329	-	OSJNBa0013K16.16 protein; protein
Zm00001d002541	14.6713	42.9762	-1.5505	0.0062031	0.042742	-	Transducin/WD40 repeat-like superfamily protein
Zm00001d002543	81.4595	595.943	-2.871	3.4475e-13	3.5832e-11	H4C7	Histone H4
Zm00001d002545	118.469	27.9237	2.0849	1.8183e-07	6.646e-06	MYB-related-transcription factor 20	Protein REVEILLE 1
Zm00001d002546	153.069	827.059	-2.4338	1.6433e-13	1.8207e-11	H4C7	Histone H4
Zm00001d002549	374.772	141.755	1.4026	1.2841e-12	1.2123e-10	-//-
Zm00001d002550	978.74	623.315	0.65096	2.8177e-05	0.00053363	-	Pentatricopeptide repeat-containing protein chloroplastic
Zm00001d002576	618.346	390.213	0.66415	0.00028578	0.0036889	-	RING zinc finger protein-like
Zm00001d002594	552.214	350.034	0.65773	0.0016213	0.01486	OVATE-transcription factor 7	Transcription repressor OFP6
Zm00001d002599	22.7837	59.962	-1.396	0.00024502	0.0032347	-	Probable LRR receptor-like serine/threonine-protein kinase
Zm00001d002601	438.638	938.309	-1.097	0.00013888	0.0020289	-	histone H1-3
Zm00001d002613	100.582	194.564	-0.95187	0.00035136	0.0043642	-	Glucose-methanol-choline (GMC) oxidoreductase family protein
Zm00001d002614	3651.69	1207.15	1.597	8.9703e-09	4.3567e-07	-	SPX domain-containing membrane protein
Zm00001d002625	1848.93	2964.44	-0.68106	4.9063e-06	0.00011951	-	Probable methyltransferase PMT15
Zm00001d002640	369.485	262.919	0.4909	0.006806	0.046	-//-
Zm00001d002650	5075.2	3949.72	0.36171	0.0070441	0.047191	argonaute1c	argonaute1c
Zm00001d002658	1853.45	1038.72	0.83541	9.4786e-09	4.5826e-07	-	Transducin/WD40 repeat-like superfamily protein
Zm00001d002662	6.58489	39.2436	-2.5752	8.0581e-05	0.0012921	cyclin8	cyclin8
Zm00001d002669	1441.3	910.744	0.66226	0.0015629	0.014441	-	BZIP transcription factor
Zm00001d002693	276.22	138.359	0.9974	1.6794e-06	4.7206e-05	-	U-box domain-containing protein 33
Zm00001d002694	148.874	82.5748	0.85032	0.00055789	0.0063532	-	Branched-chain-amino-acid aminotransferase 3 chloroplastic
Zm00001d002695	1041.34	545.12	0.9338	7.9806e-05	0.0012829	-	Phosphatidylinositol N-acetyglucosaminlytransferase subunit P-related
Zm00001d002705	452.722	282.335	0.68122	0.0010116	0.01023	-	Putative ATP dependent copper transporter
Zm00001d002720	20.6192	0	Inf	1.2836e-08	6.0501e-07	-//-
Zm00001d002733	177.429	335.42	-0.91873	1.2645e-05	0.00026864	-	Cyclin-U2-1
Zm00001d002734	721.813	1084.92	-0.5879	9.7218e-05	0.0015081	-	Acetylglutamate kinase
Zm00001d002748	104.396	178.624	-0.77487	0.00086695	0.009064	-	Dehydration-responsive element-binding protein 1B
Zm00001d002754	317.93	90.982	1.8051	1.9571e-06	5.4021e-05	Homeobox-transcription factor 53	Homeobox-leucine zipper protein ATHB-4
Zm00001d002759	1321.12	564.801	1.226	7.5609e-14	8.8052e-12	-	Nudix hydrolase 8
Zm00001d002772	990.936	2211.45	-1.1581	1.0287e-15	1.5268e-13	-	Blue copper protein
Zm00001d002796	238.915	391.714	-0.71331	0.00011316	0.0017129	-	ELMO/CED-12 family protein
Zm00001d002803	11.8696	36.7106	-1.6289	0.0010586	0.010609	-	Brittle stalk-2-like protein 9
Zm00001d002806	197.911	102.86	0.94417	0.0022637	0.019381	double B-box zinc finger protein2	B-box zinc finger protein 20
Zm00001d002811	2531.52	1569.91	0.68932	1.4892e-05	0.00030796	C2C2-GATA-transcription factor 11	GATA zinc finger family protein
Zm00001d002813	32.1737	0.27227	6.8847	6.3692e-12	5.4486e-10	-//-
Zm00001d002820	198.218	95.8828	1.0477	0.00026665	0.0034799	-	Vacuolar iron transporter homolog 1
Zm00001d002823	247.451	860.411	-1.7979	1.4501e-26	5.8571e-24	-	Hsp70-Hsp90 organizing protein 3
Zm00001d002826	145.157	68.7067	1.0791	0.006949	0.046703	-	SAUR11-auxin-responsive SAUR family member
Zm00001d002842	11166.8	8453.3	0.40163	0.0029356	0.023847	-	Remorin family protein
Zm00001d002843	79.6833	41.8036	0.93065	0.0050891	0.036764	MYB-transcription factor 54	P-type R2R3 Myb protein
Zm00001d002849	81.1838	41.4872	0.96852	0.0031534	0.025249	-	CLE family OsCLE403 protein
Zm00001d002856	872.586	285.598	1.6113	5.2181e-22	1.5561e-19	-	E3 ubiquitin-protein ligase RMA1
Zm00001d002864	998.136	1463.85	-0.55246	0.00017743	0.002481	-	Probable polyol transporter 4
Zm00001d002869	26.8324	60.5406	-1.1739	0.0013776	0.013078	-	OSJNBa0074L08.7 protein
Zm00001d002871	5542.83	7254.4	-0.38823	0.0032121	0.025649	ABC transporter G family member 11	ABC transporter G family member 11
Zm00001d002872	10.8842	38.8097	-1.8342	0.00034608	0.004307	-//-
Zm00001d002884	104.658	39.6508	1.4003	6.1717e-06	0.00014675	-	Integral membrane protein
Zm00001d002905	2865.33	4948.22	-0.78821	6.0029e-09	2.9883e-07	-	Protein kinase superfamily protein
Zm00001d002928	491.928	314.135	0.64706	0.00017365	0.0024399	-	DUF740 family protein
Zm00001d002951	870.977	651.047	0.41987	0.0064184	0.043893	-	Protein STAY-GREEN LIKE chloroplastic
Zm00001d002956	1045.49	665.444	0.65178	1.693e-05	0.00034474	-	Endosomal targeting BRO1-like domain-containing protein
Zm00001d002962	1544.96	1052.14	0.55424	0.00017502	0.0024527	-	Probable sphingolipid transporter spinster homolog 2
Zm00001d002964	644.71	430.749	0.5818	0.0022392	0.019213	-	Probable sphingolipid transporter spinster homolog 2
Zm00001d002999	14.0766	40.7656	-1.5341	0.0013193	0.012611	gibberellin 2-oxidase2	gibberellin 2-oxidase2
Zm00001d003009	532.436	92.9582	2.518	3.2038e-07	1.0945e-05	-	senescence regulator
Zm00001d003035	387.047	649.199	-0.74615	6.4082e-06	0.00015169	-	Tetratricopeptide repeat (TPR)-like superfamily protein
Zm00001d003040	83.9938	179.063	-1.0921	6.7968e-06	0.000159	-	ATBRCA1
Zm00001d003041	153.596	234.071	-0.6078	0.0040065	0.030592	-	embryo sac development arrest 6
Zm00001d003067	211.646	133.103	0.66911	0.001828	0.016289	-	Protein root UVB sensitive 2 chloroplastic
Zm00001d003072	2380.1	3401.93	-0.51533	0.004905	0.035775	-	Receptor-like serine/threonine-protein kinase ALE2
Zm00001d003081	2056.54	3193.56	-0.63495	5.141e-06	0.00012446	glutaredoxin homolog1	glutaredoxin homolog1
Zm00001d003085	435.923	1166.54	-1.4201	0.00012895	0.0019138	-	GDSL esterase/lipase LTL1
Zm00001d003086	85.737	158.164	-0.88343	0.0072215	0.048137	-	Pyridoxal reductase chloroplastic
Zm00001d003104	1844.46	3656.64	-0.98732	3.1802e-06	8.1885e-05	-	Protein binding protein
Zm00001d003108	961.513	1653.68	-0.7823	8.0373e-08	3.1701e-06	adenine phosphoribosyltransferase1	adenine phosphoribosyltransferase1
Zm00001d003109	659.328	479.091	0.4607	0.0040408	0.030802	-	Dol-P-Glc:Glc(2)Man(9)GlcNAc(2)-PP-Dol alpha-12-glucosyltransferase
Zm00001d003112	1728.6	690.549	1.3238	6.7221e-19	1.4112e-16	-	Leucine-rich repeat family protein
Zm00001d003116	830.456	405.7	1.0335	0.00020593	0.0027974	-	Major facilitator superfamily protein
Zm00001d003143	75.7542	35.727	1.0843	0.0013187	0.01261	-//-
Zm00001d003144	129.429	7.23044	4.1619	5.8046e-05	0.00098364	-	Cytochrome P450 CYP71C36
Zm00001d003157	111947	60636.4	0.88456	2.7258e-08	1.1915e-06	S-adenosyl methionine decarboxylase2	S-adenosylmethionine decarboxylase proenzyme S-adenosylmethionine decarboxylase alpha chain S-adenosylmethionine decarboxylase beta chain
Zm00001d003162	2090.52	1391.83	0.58688	4.567e-05	0.00079895	C2C2-CO-like-transcription factor 11	Zinc finger protein CONSTANS-LIKE 5
Zm00001d003164	59.4101	347.644	-2.5488	1.1499e-11	9.2427e-10	-	Ribonucleoside-diphosphate reductase small chain C
Zm00001d003172	37.0137	187.834	-2.3433	0.0019503	0.017173	-//-
Zm00001d003174	59.1556	29.2094	1.0181	0.0061914	0.042697	-	NAD(P)-binding Rossmann-fold superfamily protein
Zm00001d003175	58.5044	103.355	-0.82099	0.0034535	0.027143	-//-
Zm00001d003195	3250.05	1758.83	0.88585	4.8485e-05	0.00084081	double B-box zinc finger protein1	Salt tolerance-like protein
Zm00001d003197	272.632	546.628	-1.0036	6.5259e-09	3.2285e-07	-	Calmodulin-like protein 2
Zm00001d003202	0.635685	79.2178	-6.9614	8.4384e-28	3.6387e-25	-	Ribosomal protein L10 family protein
Zm00001d003210	154.262	0	Inf	2.324e-53	3.2242e-50	-	Transcription factor VOZ1
Zm00001d003213	608.033	317.658	0.93668	0.00010387	0.001592	-//-
Zm00001d003214	2576.67	1555.36	0.72826	1.7996e-07	6.5928e-06	-	protoporphyrinogen IX oxidase2
Zm00001d003227	149.888	92.2379	0.70045	0.0050175	0.03643	-	Tetratricopeptide repeat (TPR)-like superfamily protein
Zm00001d003248	218.533	145.495	0.58689	0.0061355	0.042403	-	Acid phosphatase/vanadium-dependent haloperoxidase-related protein
Zm00001d003257	1406.88	2086.98	-0.56892	4.4084e-05	0.0007763	-	26S proteasome non-ATPase regulatory subunit 6 homolog
Zm00001d003308	42.7386	79.4459	-0.89443	0.0052051	0.037324	-	Ribonuclease H2 subunit B
Zm00001d003312	256.12	163.058	0.65144	0.0014389	0.013516	-	3-ketoacyl-CoA thiolase 2 peroxisomal
Zm00001d003317	82.8949	25.535	1.6988	1.1182e-06	3.3008e-05	-	Leucine-rich repeat (LRR) family protein
Zm00001d003322	14.7889	76.8484	-2.3775	9.0435e-10	5.2551e-08	-	OSJNBb0022F23.8 protein
Zm00001d003347	387.319	621.447	-0.68211	4.4659e-05	0.0007847	ras related protein1	ras related protein1
Zm00001d003368	33.7642	90.4882	-1.4222	0.00031435	0.003982	-	Kinesin KP1
Zm00001d003380	515.519	224.876	1.1969	0.0011765	0.011522	cl22897_1a	Gibberellin-regulated protein 14
Zm00001d003386	36.9908	15.0699	1.2955	0.0074222	0.049248	-//-
Zm00001d003393	600.445	816.078	-0.44267	0.0051948	0.0373	-	Plant UBX domain-containing protein 4
Zm00001d003398	386.335	185.962	1.0548	4.3613e-08	1.8457e-06	floury endosperm1	floury endosperm1
Zm00001d003404	540.74	333.658	0.69657	3.5471e-05	0.00065012	-	OSJNBa0072F16.18 protein; protein
Zm00001d003414	72.4918	137.546	-0.92403	0.00038065	0.0046645	NAC-transcription factor 32	NAC domain-containing protein 79
Zm00001d003445	1046.55	645.348	0.6975	0.00020105	0.0027404	-//-
Zm00001d003451	7.57127	38.1471	-2.333	0.00030786	0.0039153	EIL-transcription factor 7	ETHYLENE INSENSITIVE 3-like 5 protein
Zm00001d003457	1948.31	3021.22	-0.63291	0.0027127	0.022344	-	PLAT domain-containing protein 3
Zm00001d003459	1516.85	878.86	0.78737	0.00071203	0.0077333	-	Protein disulfide-isomerase LQY1 chloroplastic
Zm00001d003464	724.723	1188.61	-0.71377	2.7277e-06	7.1686e-05	-//-
Zm00001d003468	4253.53	2363.01	0.84804	1.0587e-09	6.0761e-08	-	Sugar transport protein 5
Zm00001d003477	1500.25	848.14	0.82283	2.5484e-08	1.1232e-06	cryptochrome2	cryptochrome2
Zm00001d003499	42.0206	79.1094	-0.91275	0.0050759	0.036711	-	E3 ubiquitin-protein ligase ATL6
Zm00001d003500	236.621	339.208	-0.51959	0.0055084	0.038999	-	Pentatricopeptide repeat-containing protein mitochondrial
Zm00001d003505	10.4759	40.8396	-1.9629	0.00011029	0.0016759	-//-
Zm00001d003512	627.249	356.332	0.81582	8.0443e-07	2.4801e-05	-	Zeaxanthin epoxidase chloroplastic
Zm00001d003513	86.1617	35.059	1.2973	8.0167e-05	0.0012874	zeaxanthin epoxidase1	zeaxanthin epoxidase1
Zm00001d003534	411.767	576.415	-0.48528	0.0033112	0.026265	-	Pentatricopeptide repeat-containing protein
Zm00001d003538	215.953	589.279	-1.4482	2.185e-16	3.4687e-14	-//-
Zm00001d003539	933.961	1282.92	-0.45799	0.0018969	0.016786	-//-
Zm00001d003545	88.2969	155.148	-0.81321	0.00071187	0.0077333	-//-
Zm00001d003555	83.224	28.4409	1.549	5.8974e-06	0.00014096	-	Potassium channel SKOR
Zm00001d003559	511.114	277.286	0.88227	4.995e-07	1.6214e-05	ferric-chelate reductase2	Ferric reduction oxidase 7 chloroplastic
Zm00001d003603	376.448	217.942	0.78851	2.4874e-05	0.00047727	-	Protein NRT1/ PTR FAMILY 4.4
Zm00001d003607	227.477	137.759	0.72357	0.00094189	0.0096749	-//-
Zm00001d003614	161.431	421.434	-1.3844	7.9449e-13	7.8004e-11	-	Serine/threonine-protein kinase-like protein CCR4
Zm00001d003615	1472.8	1017.1	0.5341	0.00086838	0.009075	-	T-complex protein 11
Zm00001d003648	242.157	100.899	1.263	1.6226e-07	6.0135e-06	-	Increased DNA methylation 1
Zm00001d003653	2409.13	3281.44	-0.44582	0.0013391	0.01277	-	SLL1 protein
Zm00001d003659	276.848	467.103	-0.75465	0.00089302	0.0092668	SnRK2 serine threonine protein kinase7	Serine/threonine-protein kinase SRK2A
Zm00001d003678	387.368	256.935	0.5923	0.00097985	0.0099573	-	Ubiquitin carboxyl-terminal hydrolase
Zm00001d003710	542.329	332.01	0.70794	3.7499e-05	0.00068149	-	Protein SET DOMAIN GROUP 41
Zm00001d003725	94.7796	771.732	-3.0255	1.7627e-13	1.9395e-11	H3C2	Histone H3.2
Zm00001d003730	64.6257	799.58	-3.6291	1.5485e-20	3.7433e-18	H3C2	Histone H3.2
Zm00001d003767	16198.5	7848.53	1.0454	0.00031711	0.0040122	-	Photosystem I subunit O
Zm00001d003779	5.02838	19.5499	-1.959	0.0048951	0.03573	-	Glutaredoxin family protein
Zm00001d003806	334.533	38.4843	3.1198	5.2451e-12	4.6233e-10	-	Protein LITTLE ZIPPER 3
Zm00001d003823	8687.19	2041.78	2.0891	1.2159e-19	2.7322e-17	-	Cytochrome P450 77A4
Zm00001d003836	425.511	302.94	0.49016	0.0070105	0.047025	Trihelix-transcription factor 26	aspartate/glutamate/uridylate kinase family protein
Zm00001d003840	1879.98	1038.49	0.85623	0.00046664	0.0054864	-//-
Zm00001d003841	206.045	5.88547	5.1297	4.0335e-08	1.7138e-06	-	Xanthoxin dehydrogenase
Zm00001d003857	6490.38	12787.7	-0.97838	4.1269e-13	4.2207e-11	calnexin homolog1	calnexin homolog1
Zm00001d003865	1394.46	1978.39	-0.50462	0.00038122	0.0046661	-	Expressed protein; protein
Zm00001d003867	191.059	25.697	2.8943	5.6938e-05	0.00096623	-	Extensin [Source:UniProtKB/TrEMBL;Acc:B6STT7]
Zm00001d003911	5878.44	4500.34	0.3854	0.0053633	0.038209	-	Protein AUXIN SIGNALING F-BOX 3
Zm00001d003923	1408.51	1987.1	-0.49649	0.00072435	0.007843	-	Dihydrolipoyllysine-residue succinyltransferase component of 2-oxoglutarate dehydrogenase complex
Zm00001d003931	362.843	144.939	1.3239	0.0020969	0.018205	-	ACR4
Zm00001d003939	357.902	250.627	0.51403	0.0051991	0.037308	-	Probable metal-nicotianamine transporter YSL6
Zm00001d003950	1138.38	693.418	0.71519	2.114e-06	5.7902e-05	-	Major facilitator superfamily protein
Zm00001d003969	0.881406	11.025	-3.6448	0.0022734	0.019454	-	Bifunctional D-cysteine desulfhydrase/1-aminocyclopropane-1-carboxylate deaminase mitochondrial
Zm00001d003974	895.854	1274.49	-0.50859	0.00086994	0.0090864	umc131	Phosphoenolpyruvate carboxylase family protein
Zm00001d003999	75.1836	162.991	-1.1163	0.00012614	0.0018826	-	OSJNBa0072D21.11 protein; protein
Zm00001d004006	1102.79	647.198	0.76887	0.00012173	0.0018236	-	SNF1-related protein kinase regulatory subunit gamma-1
Zm00001d004019	466.929	673.651	-0.5288	0.00078791	0.0084113	stearoyl-acyl-carrier-protein desaturase5	stearoyl-acyl-carrier-protein desaturase5
Zm00001d004020	8.37943	44.7618	-2.4173	1.6921e-06	4.7489e-05	-//-
Zm00001d004048	513.293	878.504	-0.77527	9.5779e-05	0.00149	-	Xanthoxin dehydrogenase
Zm00001d004070	778.666	1044.04	-0.4231	0.0046944	0.034619	-	RNA-binding protein-like
Zm00001d004072	11.5022	33.1179	-1.5257	0.0038348	0.029569	-	Probable L-type lectin-domain containing receptor kinase S.5
Zm00001d004073	9.88729	0	Inf	0.00018306	0.0025457	-	receptor-like kinase
Zm00001d004088	259.126	142.151	0.86622	9.2357e-05	0.001446	-//-
Zm00001d004115	195.68	123.094	0.66874	0.0031233	0.02506	-//-
Zm00001d004125	13109.7	9075.96	0.53051	5.9747e-05	0.0010082	acetyl-CoA carboxylase2	acetyl-CoA carboxylase2
Zm00001d004126	12.1581	35.9796	-1.5653	0.0015112	0.014079	-	Transcription factor RAX1
Zm00001d004133	11.8569	39.8101	-1.7474	0.00036785	0.0045302	-	OSJNBa0065B15.1 protein; OSJNBb0071D01.5 protein; protein
Zm00001d004136	837.527	1114.74	-0.41251	0.0056268	0.039635	-	Glutathione S-transferase family protein
Zm00001d004137	257.167	165.032	0.63995	0.0018708	0.016591	-//-
Zm00001d004168	217.369	0.261845	9.6972	4.2825e-69	7.5917e-66	-//-
Zm00001d004176	956.125	1341.54	-0.48862	0.0008884	0.0092308	-	ER membrane protein complex subunit 8/9 homolog
Zm00001d004208	1654.38	2172.23	-0.39289	0.0054707	0.038766	-	Zinc finger%2C C3HC4 type family protein
Zm00001d004215	1480.08	1108.63	0.41689	0.0043946	0.032909	-	Transducin family protein / WD-40 repeat family protein
Zm00001d004242	157.02	442.193	-1.4937	1.5252e-11	1.1756e-09	-//-
Zm00001d004282	48.6274	15.7622	1.6253	0.00024452	0.0032331	-	Putative disease resistance RPP13-like protein 1
Zm00001d004300	885.607	642.055	0.46397	0.0032701	0.026015	-	E3 ubiquitin-protein ligase MBR2
Zm00001d004358	50.8872	18.1981	1.4835	0.00048787	0.0056837	ABI3-VP1-transcription factor 28	-
Zm00001d004362	304.529	183.378	0.73176	0.00019662	0.0026893	-//-
Zm00001d004383	558.732	403.307	0.47028	0.0054313	0.03853	leunig-related6	leunig-related6
Zm00001d004407	379.187	266.106	0.51091	0.0049204	0.035854	-	Zinc finger CCCH domain-containing protein 59
Zm00001d004416	58.1541	23.5939	1.3015	0.00088641	0.0092132	-	Probable RNA-dependent RNA polymerase 5
Zm00001d004435	104.227	53.7219	0.95614	0.0011631	0.011423	-//-
Zm00001d004446	12.3567	63.596	-2.3636	1.9298e-08	8.7343e-07	-	DUF1635 family protein
Zm00001d004472	2536.5	1855.17	0.45129	0.0012224	0.011891	-	Polyketide cyclase/dehydrase and lipid transport superfamily protein
Zm00001d004473	3522.71	4694.64	-0.41433	0.0019621	0.01725	-	Pyruvate dehydrogenase E1 component subunit alpha-3 chloroplastic
Zm00001d004480	373.857	185.136	1.0139	8.9488e-08	3.4908e-06	-	Calcium ion binding protein
Zm00001d004481	332.116	216.376	0.61815	0.0010982	0.010909	-//-
Zm00001d004483	72.6245	8.32024	3.1258	9.1061e-13	8.8318e-11	-	Protein SRC2 homolog
Zm00001d004491	4.2421	18.8114	-2.1488	0.0035334	0.027647	-	HXXXD-type acyl-transferase family protein
Zm00001d004497	613.134	404.569	0.59981	0.00035135	0.0043642	-	C2H2-like zinc finger protein
Zm00001d004503	4.92992	37.5551	-2.9294	7.9784e-07	2.4621e-05	-	HXXXD-type acyl-transferase family protein
Zm00001d004541	249.585	376.333	-0.59247	0.001223	0.011891	C3H-transcription factor 310	Zinc finger CCCH domain-containing protein 24
Zm00001d004557	456.313	312.198	0.54756	0.0020074	0.017578	-	Formin-like protein 5
Zm00001d004655	635.131	1001.18	-0.65657	1.8804e-05	0.00037571	-	ER lumen protein retaining receptor
Zm00001d004669	1252.1	918.581	0.44687	0.0023956	0.020265	-	mRNA capping enzyme family protein
Zm00001d004672	566.91	284.242	0.996	5.6798e-06	0.00013647	-	Whole genome shotgun sequence of line PN40024 scaffold_12.assembly12x (Fragment)
Zm00001d004700	3720.5	1692.9	1.136	4.3924e-06	0.00010924	-	Bifunctional inhibitor/lipid-transfer protein/seed storage 2S albumin superfamily protein
Zm00001d004733	469.547	284.298	0.72387	9.0984e-05	0.0014295	-//-
Zm00001d004753	3801.13	4886.7	-0.36243	0.006723	0.045595	-	Dirigent protein 11
Zm00001d004762	295.431	189.466	0.64088	0.00090158	0.0093434	-	ABC transporter G family member 25
Zm00001d004785	1244.52	1773.34	-0.51088	0.00032657	0.0041091	-	Protein TPLATE
Zm00001d004790	2453.52	1655.1	0.56794	6.5423e-05	0.0010852	-	Transcription factor GTE12
Zm00001d004807	1929.44	2554.43	-0.40482	0.0033383	0.026454	-	Coatomer subunit beta-1
Zm00001d004810	24.4254	70.9718	-1.5389	2.2363e-05	0.00043424	FHA-transcription factor 6	FHA domain-containing protein PS1
Zm00001d004821	3813.21	4997.38	-0.39017	0.0039415	0.030197	-	V-type proton ATPase 16 kDa proteolipid subunit
Zm00001d004837	7425.67	3896.7	0.93027	7.8093e-12	6.5575e-10	-	Alba DNA/RNA-binding protein
Zm00001d004843	19409.2	38104	-0.9732	2.7485e-09	1.4496e-07	abscisic acid stress ripening2	abscisic acid stress ripening2
Zm00001d004855	1113.52	1776.28	-0.67373	1.5083e-05	0.0003117	-	Actin-7
Zm00001d004862	5.17913	26.5624	-2.3586	0.00027762	0.0035981	-//-
Zm00001d004868	421.952	266.315	0.66395	0.00030919	0.0039277	-	Transcription factor LHW
Zm00001d004877	235.406	157.595	0.57893	0.0055522	0.039204	-	Coatomer subunit beta'-3
Zm00001d004881	91.1472	13.9034	2.7128	7.5451e-13	7.4538e-11	OVATE-transcription factor 10	Transcription repressor OFP6
Zm00001d004916	256.307	119.691	1.0986	3.0184e-07	1.039e-05	-	IQ domain-containing protein IQM3
Zm00001d004957	1180.6	848.958	0.47576	0.0012852	0.012349	-	Cytochrome P450 90A1
Zm00001d004972	117.278	366.499	-1.6439	2.2802e-16	3.6019e-14	-	Probable calcium-binding protein CML36
Zm00001d004997	644.895	933.162	-0.53306	0.00062143	0.0069237	-	Ubiquinol-cytochrome c reductase complex 8.0 kDa protein
Zm00001d005023	2263.53	3142.01	-0.47311	0.00053357	0.0061133	-	40S ribosomal protein S16
Zm00001d005036	926.553	672.376	0.4626	0.0025246	0.021127	-	Serine/threonine-protein kinase
Zm00001d005051	1098.13	530.637	1.0492	1.1849e-11	9.482e-10	-	Root phototropism protein 2
Zm00001d005052	307.963	163.633	0.91229	4.352e-06	0.00010849	-	Mannan endo-14-beta-mannosidase 6
Zm00001d005059	1947.35	961.338	1.0184	1.7227e-05	0.00034989	-//-
Zm00001d005063	594.285	379.062	0.64872	0.00012889	0.0019138	-	Regulatory-associated protein of TOR 1
Zm00001d005064	285.405	175.95	0.69785	0.00049843	0.0057877	-	Regulatory-associated protein of TOR 1
Zm00001d005073	316.054	108.188	1.5466	0.00062791	0.0069836	-//-
Zm00001d005085	1651.44	2237.99	-0.43848	0.0017632	0.015853	-	Ubiquitin-activating enzyme E1 2
Zm00001d005087	88.7594	157.346	-0.82596	0.0016795	0.015286	G2-like-transcription factor 35	Homeodomain-like superfamily protein
Zm00001d005100	1922.16	1461.39	0.39538	0.0054188	0.038467	prolamin-box binding factor1	RNA binding (RRM/RBD/RNP motifs) family protein
Zm00001d005106	982.712	699.645	0.49015	0.0012263	0.011905	-	Protein EMSY-LIKE 4
Zm00001d005114	49.4665	97.3564	-0.97683	0.0011156	0.011045	-	Cytochrome b-c1 complex subunit 7-2
Zm00001d005127	1772.29	1193.76	0.5701	7.0984e-05	0.0011651	-	E3 ubiquitin-protein ligase UPL1
Zm00001d005140	61.5846	116.932	-0.92502	0.0009876	0.010023	-	Meiotic nuclear division protein 1 homolog
Zm00001d005146	11320.7	4844.04	1.2247	4.1359e-07	1.3676e-05	csu337	PVR3-like protein
Zm00001d005159	1619.27	1150.53	0.49304	0.00050128	0.005808	-	Spermidine synthase 2
Zm00001d005160	86.5434	41.1443	1.0727	0.00094768	0.0097265	BBR/BPC-transcription factor 2	-
Zm00001d005177	135.321	216.191	-0.67592	0.0021142	0.018327	-	maternal effect embryo arrest 60
Zm00001d005195	495.229	278.997	0.82784	2.1733e-06	5.9322e-05	-	RING/U-box superfamily protein
Zm00001d005231	6931.72	9437.37	-0.44517	0.00079091	0.0084295	-	ADP-ribosylation factor A1F
Zm00001d005253	816.947	1236.73	-0.59822	7.5615e-05	0.0012242	-	V-type proton ATPase subunit G1
Zm00001d005257	722.221	531.549	0.44224	0.005952	0.041432	-	Sulfate transporter 4.1 chloroplastic
Zm00001d005271	1692.17	2271.64	-0.42486	0.0022231	0.019084	-	serine/threonine protein kinase 3
Zm00001d005276	11943.8	15701.9	-0.39468	0.003427	0.026987	-	Polyadenylate-binding protein 2
Zm00001d005312	646.684	973.178	-0.58964	0.00010629	0.0016235	-	Phenolic glucoside malonyltransferase 1
Zm00001d005315	2078.17	3044.22	-0.55076	0.0052676	0.037721	-	Calcium-dependent lipid-binding (CaLB domain) family protein
Zm00001d005333	0.211895	12.393	-5.87	5.4268e-05	0.00092848	-	Germin-like protein 9-3
Zm00001d005343	1077.86	1568.3	-0.54103	0.0004128	0.0049649	-	Nucleoside N-ribohydrolase 3%3B Pyrimidine-specific ribonucleoside hydrolase rihB
Zm00001d005347	6099.87	8378.95	-0.45799	0.00069177	0.0075585	monodehydroascorbate reductase homolog1	monodehydroascorbate reductase homolog1
Zm00001d005351	851.016	1141.07	-0.42313	0.0040268	0.030725	-	Arogenate dehydratase/prephenate dehydratase 6 chloroplastic
Zm00001d005361	800.528	553.189	0.53318	0.00070472	0.0076617	-	Serine/threonine-protein kinase AFC2
Zm00001d005394	6032.9	8880.71	-0.55782	2.6872e-05	0.00051131	-	Fiber protein Fb34
Zm00001d005429	374.614	211.414	0.82533	1.0624e-05	0.00023124	-	COP1-interacting protein-related
Zm00001d005446	14401.4	10070.2	0.51612	0.0070423	0.047189	-	Photosystem I reaction center subunit IV A
Zm00001d005457	1058.63	677.867	0.64312	2.4925e-05	0.00047796	-//-
Zm00001d005459	836.201	1122.7	-0.42505	0.0047629	0.035002	cytidine deaminase2	Putative cytidine deaminase
Zm00001d005460	1554.19	4897.17	-1.6558	1.7577e-17	3.1332e-15	-	Calreticulin-2
Zm00001d005472	773.162	1402.54	-0.8592	0.0044381	0.033169	-	Expressed protein; Mannose-specific jacalin-related lectin; protein
Zm00001d005484	163.561	94.7191	0.7881	0.0009289	0.0095706	phospholipase D12	phospholipase D12
Zm00001d005495	555.872	402.193	0.46686	0.0051587	0.037116	-	Ras-related protein RABA2a
Zm00001d005513	317.509	607.859	-0.93694	3.0654e-08	1.3218e-06	-	Co-chaperone GrpE family protein
Zm00001d005517	0.652598	32.7488	-5.6491	0.0053925	0.038357	-	Probable cellulose synthase A catalytic subunit 2 [UDP-forming]
Zm00001d005538	274.293	173.427	0.66139	0.00099162	0.010055	-	Transducin family protein / WD-40 repeat family protein
Zm00001d005542	2253.25	3340.33	-0.56798	2.7752e-05	0.0005268	-	plastid phosphate/phosphoenolpyruvate translocator1
Zm00001d005544	362.675	228.602	0.66584	0.00096243	0.0098399	-	ARM repeat superfamily protein
Zm00001d005546	144.2	287.322	-0.99459	4.8021e-06	0.00011751	ADP glucose pyrophosphorylase small subunit embryo 1	ADP glucose pyrophosphorylase small subunit embryo 1
Zm00001d005579	1338.05	984.828	0.44219	0.0025484	0.021306	-	Lipid phosphate phosphatase 2
Zm00001d005590	572.902	376.297	0.60642	0.00035762	0.0044247	-	Nucleobase-ascorbate transporter 2
Zm00001d005591	157.379	99.1044	0.66722	0.0068794	0.04636	-	OSJNBa0089E12.13 protein; protein
Zm00001d005607	94.8944	270.176	-1.5095	3.7602e-12	3.3989e-10	-	Spermidine hydroxycinnamoyl transferase
Zm00001d005636	3597.63	4673.37	-0.37742	0.0052855	0.037803	-	Proton pump-interactor 1
Zm00001d005645	1228.07	924.615	0.40947	0.0055495	0.039194	-	Uncharacterised conserved protein UCP009193
Zm00001d005649	2272.26	3082.45	-0.43995	0.001759	0.01583	voltage-dependent anion channel protein1a	voltage-dependent anion channel protein1a
Zm00001d005674	55.4332	106.107	-0.9367	0.0012672	0.01222	-	Enolase
Zm00001d005684	747.26	439.702	0.76508	2.9447e-06	7.6578e-05	-//-
Zm00001d005685	143.938	235.582	-0.71078	0.00068202	0.0074699	-	RING-H2 finger protein ATL46
Zm00001d005687	664.89	304.904	1.1248	3.0434e-11	2.2223e-09	trehalose-6-phosphate synthase5	trehalose-6-phosphate synthase5
Zm00001d005694	2317.64	3439.5	-0.56954	4.4508e-05	0.00078266	plastid redox insensitive2	plastid redox insensitive2
Zm00001d005696	22.6073	53.9897	-1.2559	0.0015983	0.014706	-	NPK1-related protein kinase 2
Zm00001d005727	252.225	393.346	-0.64108	0.00041481	0.0049779	-	Plant UBX domain-containing protein 2
Zm00001d005736	831.381	507.08	0.7133	0.00087192	0.0090957	-	Transcription initiation factor TFIID subunit 2
Zm00001d005743	34.3115	2.67574	3.6807	1.8326e-05	0.00036824	-//-
Zm00001d005766	22.4131	101.643	-2.1811	0.0069281	0.046619	-	Calmodulin-like protein
Zm00001d005775	5842.48	8682.19	-0.57148	0.00076928	0.00824	-	Cellulose synthase A catalytic subunit 7 [UDP-forming]
Zm00001d005779	2768.09	1929.01	0.52103	0.005937	0.041385	-	ubiquitin carrier protein 7
Zm00001d005785	1603.2	1127.51	0.50782	0.00037857	0.0046425	-	Pentatricopeptide repeat-containing protein
Zm00001d005789	70.48	303.508	-2.1064	1.1635e-17	2.1584e-15	histone 2B3	histone 2B3
Zm00001d005791	915.953	1841.08	-1.0072	9.282e-06	0.00020625	H4C7	Histone H4
Zm00001d005795	253.588	0	Inf	6.2699e-80	1.429e-76	-	Protein binding protein
Zm00001d005798	4309.36	1941.55	1.1503	4.2042e-08	1.7816e-06	AP2-EREBP-transcription factor 202	Ethylene-responsive transcription factor RAP2-2
Zm00001d005804	157.283	42.6409	1.8831	0.00013804	0.0020205	-	Auxin-repressed protein
Zm00001d005822	1.3488	11.034	-3.0322	0.0062012	0.042737	cytochrome P450 12	cytochrome P450 12
Zm00001d005830	72.1362	28.1366	1.3583	0.0020546	0.017912	-//-
Zm00001d005837	30.5822	5.34544	2.5163	0.00083265	0.0087658	-	Zinc finger protein 8
Zm00001d005841	128.599	40.0396	1.6834	0.00015992	0.0022852	bHLH-transcription factor 20	Transcription factor HEC2
Zm00001d005866	516.476	956.917	-0.88969	1.383e-08	6.4803e-07	-	Protein disulfide-isomerase like 2-2
Zm00001d005867	61.1415	102.074	-0.73939	0.0075731	0.05	-	HVA22-like protein d
Zm00001d005901	278.481	412.445	-0.56663	0.0015061	0.014052	-//-
Zm00001d005902	844.857	1190.17	-0.49438	0.0010636	0.010652	-	Sec23/Sec24 protein transport family protein
Zm00001d005910	112.994	190.794	-0.75577	0.00088025	0.0091611	-	Probable carboxylesterase 2
Zm00001d005919	19.4648	0.791754	4.6197	4.0354e-06	0.00010115	bHLH-transcription factor 169	Transcription factor bHLH51
Zm00001d005920	1192.54	648.672	0.87847	6.4346e-09	3.1932e-07	carbonic anhydrase4	carbonic anhydrase4
Zm00001d005949	42.6767	14.7735	1.5304	0.0011326	0.011179	-	Isoamylase 3 chloroplastic
Zm00001d005951	1448.14	2320.26	-0.68009	0.0010578	0.010608	Homeobox-transcription factor 54	Homeobox-leucine zipper protein ATHB-6
Zm00001d005971	87.7963	189.638	-1.111	2.307e-06	6.2227e-05	-	Fasciclin-like arabinogalactan protein 2
Zm00001d005978	1881.73	598.692	1.6522	2.3563e-20	5.6532e-18	xerico1	RING-H2 finger protein
Zm00001d006029	107.393	181.791	-0.75939	0.00096328	0.0098399	-//-
Zm00001d006032	0.955974	17.9584	-4.2315	1.1701e-05	0.00025143	-//-
Zm00001d006033	1011.77	683.208	0.56648	0.0001944	0.0026634	-	Inactive LRR receptor-like serine/threonine-protein kinase BIR2
Zm00001d006036	1770.74	2510.95	-0.50388	0.00042157	0.0050476	-	Heat shock 70 kDa protein 9 mitochondrial
Zm00001d006046	2269.97	1677.19	0.43662	0.0019796	0.017373	methyl binding domain111	methyl binding domain111
Zm00001d006050	5.03901	21.7882	-2.1123	0.0022643	0.019381	-	Cysteine proteinases superfamily protein
Zm00001d006051	255.979	128.898	0.9898	2.6284e-06	6.9717e-05	-	Lipid binding protein
Zm00001d006059	1677.88	452.473	1.8907	2.2157e-10	1.4312e-08	-	MTD1
Zm00001d006065	1586.05	1032.43	0.6194	2.511e-05	0.00048094	bHLH-transcription factor 121	Transcription factor bHLH62
Zm00001d006078	298.669	121.912	1.2927	2.4717e-05	0.00047455	-	RING/U-box superfamily protein
Zm00001d006089	257.202	171.541	0.58435	0.0042917	0.032314	-	Shaggy kinase homolog
Zm00001d006098	2326.78	1457.53	0.67481	0.0015102	0.014077	-	Cyclopropane fatty acid synthase
Zm00001d006103	1818.82	1058.13	0.78149	1.0055e-07	3.8704e-06	-	Double-stranded RNA-binding protein 3
Zm00001d006107	832.497	1219.45	-0.55072	0.00023495	0.0031237	pyruvate dehydrogenase3	pyruvate dehydrogenase3
Zm00001d006109	378.934	591.276	-0.64189	0.00011896	0.0017863	-	Rhodopsin-like receptor
Zm00001d006130	1018.79	734.106	0.4728	0.0024862	0.020888	-//-
Zm00001d006166	633.733	1142.54	-0.8503	1.4626e-08	6.813e-07	-	Hydroxymethylglutaryl-CoA synthase
Zm00001d006167	995.373	1388.25	-0.47996	0.0010537	0.010577	-	P-loop containing nucleoside triphosphate hydrolases superfamily protein
Zm00001d006170	5.2312	30.1834	-2.5285	0.0012151	0.011832	AP2-EREBP-transcription factor 65	SbCBF6
Zm00001d006185	3489.58	5764.88	-0.72424	1.1925e-07	4.5245e-06	-	6-phosphogluconolactonase
Zm00001d006194	287.845	193.78	0.57087	0.0040625	0.03092	-	Mediator complex subunit 10 CG5057-PA
Zm00001d006198	1204.27	895.247	0.4278	0.0044626	0.033286	-	B-box zinc finger protein 19
Zm00001d006199	1307.46	439.719	1.5721	9.477e-12	7.814e-10	-	Cytochrome P450 71A26
Zm00001d006205	511.519	30.023	4.0906	2.5161e-47	2.8673e-44	-	Subtilisin-like protease SBT3.9
Zm00001d006212	690.896	426.337	0.69647	0.004314	0.032466	-	Two-component response regulator-like APRR9
Zm00001d006213	1703.65	3482.48	-1.0315	2.2202e-05	0.00043224	-	Probable histone H2A.4
Zm00001d006231	31.3047	66.437	-1.0856	0.0021499	0.018561	-	PLC-like phosphodiesterases superfamily protein
Zm00001d006235	1495.88	2046.02	-0.45183	0.0012251	0.011898	-	Proteasome subunit alpha type
Zm00001d006237	10.5397	49.2112	-2.2232	1.2281e-06	3.582e-05	-	Protein POLLENLESS 3-LIKE 2
Zm00001d006243	69.7761	34.5925	1.0123	0.0032887	0.02613	-	Beta-galactosidase 11
Zm00001d006274	261.555	137.792	0.92463	0.0012539	0.012125	-	Auxin-responsive protein SAUR61
Zm00001d006279	180.211	76.686	1.2327	1.8021e-05	0.00036257	-	Auxin-responsive protein SAUR61
Zm00001d006282	215.537	136.509	0.65895	0.0041699	0.031612	-	Auxin-responsive protein SAUR61
Zm00001d006285	264.677	117.075	1.1768	4.9493e-08	2.0698e-06	-	SAUR52-auxin-responsive SAUR family member
Zm00001d006309	3436.72	4944.55	-0.52481	0.00010021	0.0015467	UDP-glucose pyrophosphorylase1	UTP--glucose-1-phosphate uridylyltransferase 1
Zm00001d006320	758.058	1141.93	-0.59109	8.6833e-05	0.0013751	-	Signal peptidase complex subunit 3B
Zm00001d006322	1126.63	849.645	0.40708	0.0064607	0.044116	-	Cysteine--tRNA ligase chloroplastic/mitochondrial
Zm00001d006329	748.436	1138.15	-0.60474	5.6586e-05	0.00096197	proteolipid membrane potential regulator2	Hydrophobic protein RCI2B
Zm00001d006340	544.374	390.783	0.47823	0.0045895	0.033994	-	Molybdenum cofactor sulfurase family protein
Zm00001d006354	145.702	81.0274	0.84654	0.00081946	0.0086554	-	F22G5.33
Zm00001d006358	8.07025	68.7123	-3.0899	0.0003965	0.0047981	-//-
Zm00001d006373	1167.68	868.788	0.42657	0.0034502	0.027128	-	E3 ubiquitin protein ligase RIN2
Zm00001d006382	217.236	93.4606	1.2168	9.1163e-08	3.5431e-06	-	DNA mismatch repair protein MSH4
Zm00001d006415	754.265	498.648	0.59705	0.00014618	0.0021154	-	Protein VASCULAR ASSOCIATED DEATH 1 chloroplastic
Zm00001d006433	2054.69	2956.39	-0.52492	0.00015133	0.0021837	-	Ras-related protein RABH1b
Zm00001d006439	3999.1	5805.18	-0.53766	6.3156e-05	0.0010551	ATP synthase3	ATP synthase3
Zm00001d006453	378.474	180.881	1.0652	8.7918e-08	3.4337e-06	-	Protein LAZ1
Zm00001d006455	786.053	537.782	0.5476	0.00053116	0.0060923	-	Transducin/WD40 repeat-like superfamily protein
Zm00001d006456	8.62067	46.7952	-2.4405	4.1828e-07	1.3817e-05	-	Protein TPX2
Zm00001d006458	255.29	164.722	0.63211	0.0020837	0.018132	-//-
Zm00001d006460	180.131	106.867	0.75323	0.0013775	0.013078	-//-
Zm00001d006473	16.249	42.0321	-1.3711	0.002402	0.020303	-//-
Zm00001d006476	28.5295	86.4354	-1.5992	1.5605e-06	4.4421e-05	-	aconitase5
Zm00001d006481	126.35	76.3802	0.72616	0.0049428	0.035968	-	BNR/Asp-box repeat family protein
Zm00001d006489	173.998	286.276	-0.71834	0.00027167	0.0035368	-	senescence regulator
Zm00001d006511	1043.55	3703.68	-1.8275	7.2961e-19	1.5216e-16	-	Glucose-6-phosphate/phosphate translocator 2 chloroplastic
Zm00001d006512	1591.15	2118.49	-0.41297	0.0031612	0.0253	protein disulfide isomerase12	protein disulfide isomerase12
Zm00001d006520	3137.94	1287.6	1.2851	0.0047404	0.034856	PDK regulatory protein1	PDK regulatory protein1
Zm00001d006521	220.948	147.155	0.58637	0.0062612	0.043048	-//-
Zm00001d006540	18981	11138.8	0.76897	0.00016436	0.0023289	-	Oxygen-evolving enhancer protein 3-1
Zm00001d006547	1337.88	2000.02	-0.58006	4.2652e-05	0.0007561	-	Histone H2A
Zm00001d006565	927.86	1280.74	-0.465	0.0020436	0.017831	male sterile32	male sterile32
Zm00001d006567	357.188	499.991	-0.48522	0.0050766	0.036711	-	Protein PGR
Zm00001d006570	1431.18	2091.71	-0.54748	0.00014339	0.0020854	-//-
Zm00001d006587	15024.1	9526.01	0.65733	0.0012975	0.012444	-	Chlorophyll a-b binding protein CP29.1 chloroplastic
Zm00001d006608	404.631	257.938	0.64958	0.0059934	0.041611	-	Whole genome shotgun sequence of line PN40024 scaffold_35.assembly12x (Fragment)
Zm00001d006621	244.045	491.599	-1.0103	1.1516e-08	5.4844e-07	-	Calcium-dependent protein kinase 7
Zm00001d006623	840.933	1498.59	-0.83355	0.00058058	0.0065461	-	Polygalacturonase inhibitor 1
Zm00001d006630	569.233	804.676	-0.49939	0.0014743	0.013799	-	Chalcone isomerase
Zm00001d006667	1990.03	3024.77	-0.60404	1.6824e-05	0.00034325	-	Succinyl-CoA ligase alpha-chain 2
Zm00001d006673	302.087	101.707	1.5705	2.5945e-12	2.3927e-10	-	Major facilitator superfamily protein
Zm00001d006711	622.692	1213.87	-0.96302	3.0705e-05	0.00057633	-	Rhodopsin [Source:UniProtKB/TrEMBL;Acc:B6SHT2]
Zm00001d006714	760.474	1104.4	-0.53829	0.00043209	0.0051484	-	NADH dehydrogenase [ubiquinone] iron-sulfur protein 4 mitochondrial
Zm00001d006726	277.48	127.938	1.1169	1.3623e-07	5.1169e-06	-	ARM repeat superfamily protein
Zm00001d006738	1102.91	821.224	0.42547	0.0040959	0.031133	-	Cytoplasmic protein of eukaryotic origin (38.3 kD)
Zm00001d006788	9.06005	63.7459	-2.8147	3.0009e-10	1.8999e-08	-	DNA replication protein-related
Zm00001d006790	1589.62	1196.36	0.41004	0.0048517	0.035491	-	Mitogen-activated protein kinase 16
Zm00001d006808	1115.53	1576.7	-0.49918	0.00054234	0.0061982	-	Expressed protein; protein
Zm00001d006810	131.546	241.026	-0.87362	3.1359e-05	0.00058689	-	Expressed protein; protein
Zm00001d006823	1718.76	1028.32	0.74108	2.5286e-07	8.9056e-06	-	Peptide transporter PTR2
Zm00001d006828	4743.42	1679.38	1.498	9.6023e-13	9.2848e-11	-	Protein LONGIFOLIA 2
Zm00001d006833	239.224	155.193	0.62429	0.0022945	0.019582	-	Glyceraldehyde-3-phosphate dehydrogenase A
Zm00001d006837	458.935	274.909	0.73934	3.1912e-05	0.0005954	-	Phosphoethanolamine N-methyltransferase 3
Zm00001d006841	416.77	805.457	-0.95056	3.1463e-07	1.0784e-05	-	alpha/beta-Hydrolases superfamily protein
Zm00001d006856	277.45	189.334	0.5513	0.0059583	0.041457	-	Pentatricopeptide repeat-containing protein mitochondrial
Zm00001d006861	1085.95	635.797	0.77232	7.1576e-07	2.2457e-05	-//-
Zm00001d006875	11187.3	8050.33	0.47474	0.0004456	0.0052807	alanine aminotransferase10	alanine aminotransferase10
Zm00001d006880	191.457	84.5984	1.1783	0.0043712	0.032773	-	glyoxalase I homolog
Zm00001d006918	489.889	355.647	0.46201	0.0071482	0.047758	-	histone acetyl transferase MYST family 101
Zm00001d006929	640.511	960.592	-0.5847	0.00016115	0.0022966	-	xylulose kinase-2
Zm00001d006930	755.613	531.009	0.50891	0.0013637	0.012966	-	zinc knuckle (CCHC-type) family protein
Zm00001d006938	9.02763	34.9934	-1.9547	0.00035224	0.0043734	-	Serine/threonine-protein kinase haspin homolog
Zm00001d006951	867.304	1356.71	-0.6455	9.4896e-06	0.00021043	-	Transmembrane emp24 domain-containing protein p24delta9
Zm00001d007018	779.077	440.576	0.82238	2.6893e-07	9.4403e-06	-//-
Zm00001d007026	322.327	225.385	0.51613	0.0066077	0.044985	-//-
Zm00001d007027	59.6684	224.511	-1.9117	2.4746e-14	3.0605e-12	-	Ubiquitin-protein ligase CIP8
Zm00001d007031	480.913	725.421	-0.59304	0.00018056	0.0025169	-	Chaperonin
Zm00001d007045	4319.55	6374.86	-0.56151	2.4254e-05	0.00046707	-	Glycoprotein membrane precursor GPI-anchored
Zm00001d007048	1907.11	2505.25	-0.39357	0.0050837	0.036734	-	NADH dehydrogenase [ubiquinone] flavoprotein 1 mitochondrial
Zm00001d007059	1755.79	2292.36	-0.38472	0.0072598	0.048352	-	COX VIIa-like protein
Zm00001d007082	884.471	228.882	1.9502	2.6199e-06	6.955e-05	-	Phosphatidylinositol 4-phosphate 5-kinase 6
Zm00001d007084	1383.66	2344.14	-0.76057	8.9977e-08	3.5056e-06	-	Histone H2B
Zm00001d007089	1865.93	1431.56	0.38231	0.0063828	0.043715	-	Protein CHROMATIN REMODELING 5
Zm00001d007095	340.07	537.418	-0.66021	0.00011384	0.00172	-	UDP-glcnac-adolichol phosphate glcnac-1-p-transferase
Zm00001d007105	13.5184	53.4438	-1.9831	6.2107e-06	0.00014745	-	Protein NETWORKED 3A
Zm00001d007107	624.512	979.144	-0.64879	0.0010391	0.010463	-	Zinc finger protein CONSTANS-LIKE 13
Zm00001d007121	1468.19	974.216	0.59173	6.6567e-05	0.0011017	-	CW-type Zinc Finger
Zm00001d007130	975.975	259.836	1.9092	4.7444e-10	2.8946e-08	-	Heavy metal transport/detoxification superfamily protein
Zm00001d007139	1389.09	962.649	0.52906	0.00029706	0.0038083	-	AAA-type ATPase family protein
Zm00001d007152	229.455	143.272	0.67945	0.0015494	0.014347	-	F-box/kelch-repeat protein SKIP6
Zm00001d007166	343.956	96.1115	1.8394	2.3658e-08	1.0503e-06	-	CBL-interacting serine/threonine-protein kinase 4
Zm00001d007173	1021.26	688.852	0.56808	0.00017681	0.0024744	ABI3-VP1-transcription factor 39	B3 domain-containing transcription repressor VAL2
Zm00001d007180	26.4813	5.36493	2.3033	0.00031558	0.0039955	-	Cytochrome P450 714A1
Zm00001d007186	1743.05	2271.44	-0.382	0.0059395	0.04139	-	Apyrase 1
Zm00001d007187	36.7311	156.441	-2.0905	9.9253e-05	0.0015344	-	hydroxyproline-rich glycoprotein family protein
Zm00001d007193	548.072	741.784	-0.43663	0.0055713	0.039305	-	SNARE-like superfamily protein
Zm00001d007194	924.584	1496.55	-0.69477	1.6437e-06	4.6409e-05	-	Calmodulin-7
Zm00001d007204	36.8273	72.2416	-0.97205	0.0037119	0.028791	-	zinc finger (C3HC4-type RING finger) family protein
Zm00001d007227	296.687	181.281	0.71072	0.00044569	0.0052807	-	DNA replication complex GINS protein PSF2
Zm00001d007229	2837.76	1748.72	0.69845	3.5381e-06	8.9957e-05	-	Phosphoinositide phospholipase C 4
Zm00001d007234	5241.08	7778.89	-0.5697	2.0285e-05	0.00040104	ascorbate peroxidase2	ascorbate peroxidase2
Zm00001d007240	222.015	125.314	0.82511	0.0024619	0.020728	GRMZM2G033962	Two-component response regulator-like APRR3
Zm00001d007255	190.883	40.6789	2.2303	4.8268e-17	8.1062e-15	-	Protein NRT1/ PTR FAMILY 4.4
Zm00001d007267	20136.8	13618.4	0.56428	1.5362e-05	0.00031706	light harvesting chlorophyll a/b binding protein5	light harvesting chlorophyll a/b binding protein5
Zm00001d007269	736.38	1375	-0.90091	1.7526e-09	9.5759e-08	-	Plant-specific domain TIGR01627 family protein
Zm00001d007270	790.813	1060.2	-0.42293	0.0050909	0.036769	clathrin coat assembly protein AP17	clathrin coat assembly protein AP17
Zm00001d007274	5920.45	1771.34	1.7409	0.00065094	0.0071996	-	Protein kinase Kelch repeat:Kelch
Zm00001d007301	2022.66	4133.56	-1.0311	5.1516e-11	3.5813e-09	protein disulfide isomerase2	protein disulfide isomerase2
Zm00001d007316	706.979	1061.48	-0.58633	7.8334e-05	0.0012632	-	Oligosaccharyltransferase complex/magnesium transporter family protein
Zm00001d007319	1239.7	807.802	0.61792	0.00012404	0.0018547	-	Subtilisin-like serine endopeptidase family protein
Zm00001d007331	1432.79	881.897	0.70015	0.0033993	0.026815	-	Expressed protein; protein
Zm00001d007349	37.7209	1.86518	4.338	4.9993e-05	0.00086276	-	Expressed protein; protein
Zm00001d007370	206.916	129.056	0.68105	0.0022601	0.019362	-//-
Zm00001d007383	6163.44	4675.57	0.39859	0.0025066	0.021026	-	Probable alpha-mannosidase
Zm00001d007394	2825.38	2037.18	0.47187	0.0033467	0.026499	-	Rubredoxin-like superfamily protein
Zm00001d007401	412.084	193.42	1.0912	3.0593e-07	1.0519e-05	-	Encodes alpha-helical IF (intermediate filament)-like protein.
Zm00001d007403	712.657	1939.21	-1.4442	1.0067e-06	3.0079e-05	white pollen1	Chalcone synthase WHP1
Zm00001d007422	1714.86	2482.11	-0.53348	0.00015366	0.0022087	-	aminopeptidase P1
Zm00001d007424	2130.09	944.419	1.1734	2.9037e-05	0.00054824	-	Long chain base biosynthesis protein 1
Zm00001d007450	811.667	513.142	0.66153	2.924e-05	0.00055176	-//-
Zm00001d007454	745.067	521.457	0.51482	0.0010905	0.010847	-	Maf-like protein CV_0124
Zm00001d007470	18.8165	2.68817	2.8073	0.00052944	0.0060769	-//-
Zm00001d007478	30.5425	96.4354	-1.6587	3.096e-07	1.0622e-05	-//-
Zm00001d007489	93.3063	548.325	-2.555	2.681e-38	2.0368e-35	-	Zinc-finger domain of monoamine-oxidase A repressor R1
Zm00001d007503	316.867	175.402	0.85321	0.0034209	0.026946	-	Myosin-binding protein 7
Zm00001d007518	211.627	129.241	0.71146	0.0011725	0.011497	-	Pentatricopeptide repeat-containing protein
Zm00001d007581	703.022	1081.5	-0.62139	0.00018872	0.0026013	-	harpin binding protein1
Zm00001d007595	958.218	630.412	0.60406	0.00013177	0.0019518	-//-
Zm00001d007597	2137.75	1201.12	0.83171	0.00088992	0.0092376	ABC family1	ABC family1
Zm00001d007633	1432.4	2041.53	-0.51122	0.00036659	0.0045199	-	Ribosome associated membrane protein RAMP4
Zm00001d007661	720.786	514.82	0.4855	0.0020179	0.017642	-	Glutathione synthetase chloroplastic
Zm00001d007713	262.736	487.137	-0.89071	2.1395e-05	0.00041985	GRAS-transcription factor 14	GRAS transcription factor (Fragment) (Fragment) [Source:UniProtKB/TrEMBL;Acc:A0A060D4L7]
Zm00001d007716	896.339	493.355	0.86142	3.7995e-08	1.6165e-06	-	Galactolipid galactosyltransferase SFR2 chloroplastic
Zm00001d007745	215.157	662.308	-1.6221	1.6449e-08	7.574e-07	-	S-receptor kinase1
Zm00001d007764	365.566	642.838	-0.81432	9.3818e-07	2.8322e-05	-	Hydroxyproline O-galactosyltransferase GALT4
Zm00001d007770	1289.13	972.915	0.40601	0.0061141	0.0423	-	proline-rich family protein
Zm00001d007807	372.967	543.405	-0.54298	0.0014688	0.013752	-	ATP-dependent DNA helicase 2 subunit KU70
Zm00001d007820	1310.69	759.841	0.78656	2.2045e-07	7.8772e-06	-	Plant-specific domain TIGR01615 family protein
Zm00001d007821	537.15	366.03	0.55336	0.0044508	0.033221	-	CLIP-associated protein
Zm00001d007826	546.444	322.36	0.7614	6.9707e-06	0.00016227	-	Peptidyl-prolyl cis-trans isomerase CYP63
Zm00001d007845	248.597	125.089	0.99085	0.00037581	0.0046167	-	Formin-like protein 18
Zm00001d007865	3287.8	2041.06	0.6878	8.0679e-07	2.4849e-05	-	CSC1-like protein ERD4
Zm00001d007869	315.601	516.064	-0.70945	4.0029e-05	0.00071618	-	UDP-glycosyltransferase 71B1
Zm00001d007884	3464.67	4744.79	-0.45363	0.00096582	0.0098524	-	MD-2-related lipid recognition domain-containing protein / ML domain-containing protein
Zm00001d007905	2666.45	2017.13	0.40262	0.0031772	0.025419	-	Valine--tRNA ligase chloroplastic/mitochondrial 2
Zm00001d007909	32.1799	166.16	-2.3683	2.2702e-13	2.464e-11	-	Gibberellin receptor GID1L2
Zm00001d007910	4.18654	19.6574	-2.2312	0.0031409	0.025181	-	3-oxo-5-alpha-steroid 4-dehydrogenase family protein
Zm00001d007921	1716.25	922.055	0.89634	5.9422e-06	0.00014192	-	Tic62 protein
Zm00001d007936	575.643	858.645	-0.57689	0.0002447	0.0032331	-	Pyridoxal 5'-phosphate synthase-like subunit PDX1.2
Zm00001d007943	1067.75	748.317	0.51285	0.0007431	0.008016	-	PHD finger family protein
Zm00001d007948	9.81483	0	Inf	0.00017491	0.0024521	-	Haloacid dehalogenase-like hydrolase (HAD) superfamily protein
Zm00001d007962	896.389	482.935	0.8923	2.4283e-08	1.0732e-06	G2-like-transcription factor 27	Myb-like DNA-binding domain%2C SHAQKYF class family protein
Zm00001d007966	617.932	837.224	-0.43817	0.0056802	0.03994	succinate dehydrogenase4	succinate dehydrogenase4
Zm00001d007978	68.3019	192.43	-1.4943	2.7318e-06	7.1686e-05	chromatin complex subunit A 101	Chromatin complex subunit A101
Zm00001d007994	16.3307	68.1117	-2.0603	1.6289e-07	6.0296e-06	-//-
Zm00001d008003	685.561	476.72	0.52414	0.001197	0.011692	-//-
Zm00001d008017	167.792	59.2582	1.5016	4.7641e-09	2.4284e-07	-//-
Zm00001d008080	43.3609	18.506	1.2284	0.005547	0.039185	-//-
Zm00001d008121	702.796	112.309	2.6456	1.3997e-09	7.8357e-08	-//-
Zm00001d008154	3.68035	16.9164	-2.2005	0.0055147	0.039035	-//-
Zm00001d008173	278.697	596.86	-1.0987	1.612e-10	1.0562e-08	-	Peroxidase 2
Zm00001d008181	1546.29	902.733	0.77644	1.2281e-07	4.6486e-06	-//-
Zm00001d008190	75.7686	190.62	-1.331	4.6061e-08	1.9365e-06	WRKY-transcription factor 18	Probable WRKY transcription factor 47
Zm00001d008196	158.267	68.7385	1.2032	3.2181e-06	8.2612e-05	-//-
Zm00001d008200	1456.23	890.716	0.7092	0.00016862	0.0023804	proteolipid membrane potential regulator7	Hydrophobic protein LTI6B
Zm00001d008205	761.274	456.456	0.73794	4.7959e-06	0.00011745	phytochrome interacting factor3	phytochrome interacting factor3
Zm00001d008209	3000.16	828.821	1.8559	1.585e-07	5.881e-06	-	Peptidyl-prolyl cis-trans isomerase
Zm00001d008210	5329.55	8781.9	-0.72052	1.3347e-06	3.8789e-05	-	Germin-like protein subfamily 2 member 1
Zm00001d008214	157.131	282.639	-0.84699	3.8226e-05	0.00069204	-	Rhomboid-like protein 14 mitochondrial
Zm00001d008216	728.598	1029.22	-0.49835	0.00095688	0.0097925	-	Tubulin beta-6 chain
Zm00001d008218	3488.92	4587.98	-0.39508	0.0031912	0.025514	-	Coatomer subunit beta
Zm00001d008222	1196.67	286.079	2.0645	9.1524e-37	6.6374e-34	-//-
Zm00001d008229	850.391	539.013	0.65781	2.509e-05	0.00048084	MYB-related-transcription factor 107	Putative MYB DNA-binding domain superfamily protein
Zm00001d008244	999.867	1413.36	-0.49932	0.00082033	0.0086591	-	Isocitrate dehydrogenase [NAD] catalytic subunit 5 mitochondrial
Zm00001d008264	415.247	566.429	-0.44792	0.0071575	0.04781	-	Mitochondrial import inner membrane translocase subunit Tim17/Tim22/Tim23 family protein
Zm00001d008266	1369.19	2764.51	-1.0137	0.00022279	0.0029858	-	Peroxidase 24
Zm00001d008268	1310.56	1790.21	-0.44995	0.0017043	0.015458	cystatin4	cystatin4
Zm00001d008278	1648.33	2394.07	-0.53847	9.0518e-05	0.0014228	-	Calmodulin-7
Zm00001d008284	1189.66	1591.77	-0.42008	0.0032633	0.025973	-	26S proteasome non-ATPase regulatory subunit 14 homolog
Zm00001d008287	202.406	402.141	-0.99045	1.5165e-05	0.0003132	-	Phenazine biosynthesis PhzC/PhzF protein
Zm00001d008295	3491.4	4691.88	-0.42636	0.0013787	0.013081	-	ADP-ribosylation factor A1B
Zm00001d008300	104.446	196.129	-0.90905	9.0141e-05	0.001419	-	Peroxidase 9
Zm00001d008305	1428.31	964.837	0.56595	0.0002426	0.0032144	-	TRAM LAG1 and CLN8 (TLC) lipid-sensing domain containing protein
Zm00001d008321	21.7352	63.3453	-1.5432	7.3481e-05	0.0011967	-	Serine/threonine-protein kinase RUNKEL
Zm00001d008323	899.296	665.82	0.43366	0.0055301	0.039109	C3H-transcription factor 323	Zinc finger CCCH domain-containing protein 58
Zm00001d008329	107.774	36.0733	1.579	0.0048324	0.035375	-	Zinc inducible protein
Zm00001d008356	325.44	200.814	0.69653	0.00030921	0.0039277	C3H-transcription factor 342	C2H2 and C2HC zinc fingers superfamily protein
Zm00001d008359	810.574	2247.66	-1.4714	4.8452e-06	0.00011829	-	MFS18 protein
Zm00001d008367	103.306	44.8449	1.2039	6.3347e-05	0.0010577	-	RING/FYVE/PHD zinc finger superfamily protein
Zm00001d008377	2582.11	3637.36	-0.49434	0.0002911	0.0037454	-	Putative alcohol dehydrogenase superfamily protein
Zm00001d008393	22.9825	73.0885	-1.6691	6.4629e-06	0.00015287	-	Putative aldehyde dehydrogenase family protein
Zm00001d008395	789.173	1065.61	-0.43326	0.0038496	0.029649	-	3-beta-hydroxysteroid-delta-isomerase
Zm00001d008396	556.274	365.769	0.60486	0.00042817	0.0051132	-//-
Zm00001d008422	2621.6	1885.14	0.47578	0.0041738	0.031634	-	Protein EXECUTER 2 chloroplastic
Zm00001d008453	19.8433	44.4004	-1.1619	0.0060068	0.041659	-//-
Zm00001d008456	450.818	304.162	0.56771	0.0018815	0.016663	-//-
Zm00001d008488	440.625	278.051	0.6642	0.0044417	0.033169	-	Cysteine-rich receptor-like protein kinase 37
Zm00001d008491	1429.23	1884.38	-0.39885	0.0053372	0.038074	-	Fructose-bisphosphate aldolase
Zm00001d008495	3116.36	1427.62	1.1263	1.9527e-15	2.8582e-13	-	Glycosyltransferase family 61 protein
Zm00001d008499	333.874	198.405	0.75086	9.3452e-05	0.0014596	-	PAP fibrillin domain proteinexpressed protein
Zm00001d008511	409.888	276.7	0.56691	0.0014076	0.013293	-	ARM repeat superfamily protein
Zm00001d008517	445.542	602.141	-0.43454	0.0075239	0.049737	-	Actin-interacting protein 1-2
Zm00001d008527	153.975	72.0668	1.0953	1.4707e-05	0.00030512	-//-
Zm00001d008573	367.352	648.053	-0.81895	1.9645e-06	5.4179e-05	-	Calmodulin protein 2%2C touch-induced
Zm00001d008585	490.831	332.318	0.56266	0.0013264	0.012666	-	PR5-like receptor kinase
Zm00001d008588	69.3822	132.754	-0.93612	0.00052648	0.0060539	-	cytochrome P450 family 77 subfamily A polypeptide 5 pseudogene
Zm00001d008595	597.056	1087.27	-0.86478	1.4599e-06	4.1931e-05	-	Pirin-like protein 2
Zm00001d008631	218.528	139.617	0.64634	0.002871	0.023386	-	Putative pentatricopeptide repeat-containing protein
Zm00001d008654	1622.62	1029.05	0.65702	6.8318e-06	0.00015959	-	WD40/YVTN repeat-like-containing domain;Bromodomain
Zm00001d008666	355.158	229.574	0.6295	0.00070443	0.0076617	-	DCD (Development and Cell Death) domain protein
Zm00001d008669	768.254	1954.99	-1.3475	4.8217e-09	2.4538e-07	H4C7	Histone H4
Zm00001d008681	10732.2	8286.77	0.37306	0.0046772	0.034515	-	Ultraviolet-B-repressible protein
Zm00001d008706	23857.1	18426.7	0.37262	0.0045723	0.033885	-	Photosystem I reaction center subunit XI chloroplastic
Zm00001d008715	1093.75	585.195	0.9023	0.0014776	0.013827	-	Putative leucine-rich repeat receptor protein kinase family protein
Zm00001d008722	170.435	88.1518	0.95116	0.00011353	0.0017166	clavata3/esr-related26	-
Zm00001d008726	278.876	186.671	0.57912	0.003384	0.026728	-	DUF4050 family protein
Zm00001d008727	2269.67	1473.86	0.62289	8.5466e-06	0.00019178	phospholipase D2	phospholipase D2
Zm00001d008730	948.792	604.431	0.65051	6.1856e-05	0.0010388	-	seed gene 3
Zm00001d008739	1360.35	1952.79	-0.52155	0.00026716	0.0034851	-	2-hydroxyacyl-CoA lyase
Zm00001d008744	1456.73	2210.39	-0.60156	2.6315e-05	0.0005016	-	Transaminase/ transferase isoform 1%3B Transaminase/ transferase isoform 2%3B Transaminase/ transferase%2C transferring nitrogenous groups
Zm00001d008749	853.295	469.624	0.86154	1.7372e-06	4.854e-05	barren inflorescence1	barren inflorescence1
Zm00001d008756	1342.57	2074.47	-0.62775	7.8463e-06	0.00017909	-	HXXXD-type acyl-transferase family protein
Zm00001d008762	1448.61	1091.72	0.40807	0.005083	0.036734	-	Ribosome biogenesis regulatory protein homolog
Zm00001d008777	1283.42	930.248	0.4643	0.001887	0.016703	-	DExH-box ATP-dependent RNA helicase DExH10
Zm00001d008799	345.577	513.295	-0.57078	0.00086856	0.009075	-//-
Zm00001d008812	151.607	35.5343	2.0931	6.2628e-12	5.372e-10	C3H-transcription factor 347	C3H47 C3H type transcription factor
Zm00001d008819	116.119	24.0795	2.2697	3.2802e-12	2.9905e-10	-	IQ-domain 25
Zm00001d008839	274.652	395.092	-0.52458	0.0041873	0.031707	-	Ribosomal protein L18ae family
Zm00001d008841	317.418	937.11	-1.5618	2.5826e-15	3.6954e-13	heat shock protein18c	17.8 kDa class II heat shock protein
Zm00001d008845	580.018	381.422	0.60471	0.0054026	0.038411	-	Pre-mRNA-processing-splicing factor 8A
Zm00001d008849	61.5573	138.92	-1.1743	1.2168e-05	0.00026024	-	OSJNBa0089E12.13 protein; protein
Zm00001d008856	661.794	422.542	0.64729	0.00013893	0.0020289	-//-
Zm00001d008862	0	6.96736	#NAME?	0.0017205	0.015574	cytokinin oxidase 5	cytokinin oxidase 5
Zm00001d008866	125.181	254.137	-1.0216	2.1196e-06	5.8004e-05	-//-
Zm00001d008905	1348.09	996.826	0.43551	0.0039303	0.03014	-	Peptide-N4-(N-acetyl-beta-glucosaminyl)asparagine amidase A protein
Zm00001d008911	634.637	181.287	1.8077	5.525e-13	5.5615e-11	-	sodium/calcium exchanger family protein / calcium-binding EF hand family protein
Zm00001d008926	388.526	261.235	0.57267	0.0018155	0.016218	-//-
Zm00001d008930	836.078	1127.86	-0.43188	0.0032977	0.026182	-	TPR repeat-containing thioredoxin TTL1
Zm00001d008934	30.3531	9.69423	1.6466	0.0031433	0.02519	-//-
Zm00001d008940	1948.31	1469.92	0.40648	0.004048	0.030849	-	ABC transporter D family member 2 chloroplastic
Zm00001d008941	470.319	327.827	0.52071	0.0031013	0.024945	arabidopsis trithorax homolog3	Histone-lysine N-methyltransferase ATX3
Zm00001d008957	480.764	218.607	1.137	4.513e-10	2.7587e-08	-	Indole-3-acetic acid-amido synthetase GH3.6
Zm00001d008977	2391.38	1750.99	0.44967	0.0014619	0.013699	-	Topoisomerase II-associated protein PAT1
Zm00001d009007	100.626	39.8325	1.337	1.8535e-05	0.00037131	-	Probable ubiquitin-conjugating enzyme E2 25
Zm00001d009011	4.27166	20.825	-2.2854	0.0012014	0.011723	-	Cyclin-A1-1
Zm00001d009014	2011.04	1411.61	0.5106	0.00038207	0.0046711	-	KH domain-containing protein HEN4
Zm00001d009082	696.066	165.457	2.0728	2.9437e-13	3.131e-11	-	Binding protein
Zm00001d009083	372.222	123.107	1.5962	2.8394e-15	4.009e-13	-	Binding protein
Zm00001d009125	4015.58	5659.3	-0.49502	0.00024069	0.0031908	-	Carbohydrate-binding-like fold
Zm00001d009134	135.91	295.043	-1.1183	2.8314e-07	9.8884e-06	-	Probable sarcosine oxidase
Zm00001d009163	1513.68	2192.12	-0.53427	0.0001853	0.0025697	-	Dihydrolipoyl dehydrogenase
Zm00001d009174	18.5545	4.29772	2.1101	0.0050282	0.036476	-//-
Zm00001d009177	68.0816	124.252	-0.86793	0.0015258	0.014174	-	Alkaline/neutral invertase A mitochondrial
Zm00001d009211	2249.78	3271.7	-0.54025	7.9526e-05	0.001279	-	GTP-binding protein SAR1A
Zm00001d009270	674.108	904.927	-0.42482	0.0063496	0.043525	-	Protein HASTY 1
Zm00001d009309	2034.97	6155.16	-1.5968	7.5012e-10	4.4408e-08	-	Xyloglucan endotransglucosylase/hydrolase protein 14
Zm00001d009328	77.0822	426.592	-2.4684	0.00018579	0.002572	-	Glycosyltransferase
Zm00001d009339	2228.92	2941.43	-0.40017	0.0046333	0.034271	-	ATP-dependent Clp protease proteolytic subunit
Zm00001d009362	117.128	63.0606	0.89328	0.003276	0.026049	-	E3 ubiquitin-protein ligase SIS3
Zm00001d009373	867.364	1204.88	-0.47418	0.0015352	0.014244	-	Peroxidase 72
Zm00001d009374	36.9332	140.498	-1.9276	6.0396e-08	2.4644e-06	-	DNA replication licensing factor MCM4
Zm00001d009376	6.02174	0	Inf	0.0060891	0.042174	-	Putative lysM-domain protein kinase family protein
Zm00001d009383	175.705	110.882	0.66413	0.0038879	0.029887	-	Long chain base biosynthesis protein 1
Zm00001d009387	343.433	546.085	-0.6691	8.9046e-05	0.0014038	-	Pentatricopeptide repeat-containing protein
Zm00001d009399	70.0582	9.33241	2.9082	4.1399e-06	0.00010361	-	Protein NRT1/ PTR FAMILY 6.2
Zm00001d009415	1830.56	2756.45	-0.59053	7.3505e-05	0.0011967	-	Arabinogalactan peptide 3
Zm00001d009416	354.842	190.996	0.89363	3.8229e-06	9.631e-05	-	Jacalin-related lectin 19
Zm00001d009431	437.763	778.018	-0.82965	2.6454e-06	7.0064e-05	farnesyl pyrophosphate synthase1	farnesyl pyrophosphate synthase1
Zm00001d009435	230.663	416.529	-0.85263	0.00013536	0.0019932	MYB-transcription factor 91	Transcription factor MYB86
Zm00001d009439	1832.22	1309.12	0.485	0.00067629	0.0074336	-	Putative CRAL/TRIO domain containing%2C Sec14p-like phosphatidylinositol transfer family protein
Zm00001d009446	788.901	1058.42	-0.42399	0.0046273	0.034243	-	VIP1 protein [Source:UniProtKB/TrEMBL;Acc:B4FAQ5]
Zm00001d009472	241.225	125.029	0.94812	0.00054012	0.0061788	-	5'-3' exoribonuclease 3
Zm00001d009480	4459.88	6117.05	-0.45583	0.0055799	0.039339	receptor for activated C kinase2	Receptor for activated C kinase 1A
Zm00001d009481	178.623	275.837	-0.6269	0.0019382	0.01708	-//-
Zm00001d009488	6724.92	9455.26	-0.4916	0.00024929	0.0032843	csu849(atpb)	ATP synthase subunit beta
Zm00001d009496	619.659	940.797	-0.60241	9.028e-05	0.0014205	-	Rab5-interacting family protein
Zm00001d009502	278.056	183.352	0.60076	0.0026829	0.022144	-//-
Zm00001d009504	2200.97	3124.26	-0.50538	0.00024281	0.0032144	-	Dynamin protein 1A
Zm00001d009549	559.686	252.355	1.1492	4.0159e-07	1.3362e-05	-	Rop guanine nucleotide exchange factor 9
Zm00001d009555	1158.46	613.249	0.91766	1.7162e-09	9.4092e-08	-	Hydroxyproline-rich glycoprotein family protein
Zm00001d009556	1385.24	1924.83	-0.4746	0.00075598	0.0081194	-	HSP40/DnaJ peptide-binding protein
Zm00001d009562	2974.58	2296.19	0.37345	0.0069549	0.046721	Homeobox-transcription factor 29	Putative homeodomain-like transcription factor superfamily protein
Zm00001d009566	231.07	135.073	0.77459	0.00094958	0.0097429	-	Fasciclin-like arabinogalactan protein 6
Zm00001d009567	14642.1	19802.7	-0.43557	0.00093718	0.0096342	-	Fasciclin-like arabinogalactan protein 7
Zm00001d009572	743.772	1165.32	-0.64779	1.2637e-05	0.00026864	-	Ras-related protein RABA1f
Zm00001d009589	106523	64369.2	0.72672	3.1198e-08	1.3421e-06	light harvesting chlorophyll a/b binding protein3	Chlorophyll a-b binding protein M9%2C chloroplastic
Zm00001d009594	5291.73	3554.95	0.57391	2.6842e-05	0.00051104	-	Aspartic proteinase A1
Zm00001d009610	209.194	132.714	0.65652	0.002787	0.022832	-	Acetamidase/Formamidase family protein
Zm00001d009612	239.071	421.297	-0.8174	1.1172e-05	0.00024169	-	DUF1645 family protein
Zm00001d009617	638.625	398.187	0.68152	4.5183e-05	0.00079304	-	Protein SUPPRESSOR OF PHYA-105 1
Zm00001d009631	813.897	518.904	0.64938	3.7931e-05	0.00068731	-	CTP synthase family protein
Zm00001d009640	3266.09	4690.34	-0.52213	0.00012404	0.0018547	-	Malate dehydrogenase 2 mitochondrial
Zm00001d009641	23.1571	0	Inf	1.3939e-09	7.8305e-08	-	Anoctamin-like protein
Zm00001d009676	557.027	402.799	0.46769	0.0054124	0.038456	-	serine/threonine protein kinase 3
Zm00001d009687	1286.01	656.475	0.97009	7.4656e-05	0.0012111	-	Plant basic secretory protein (BSP) family protein
Zm00001d009694	552.539	395.807	0.48128	0.0054644	0.038739	-	Receptor like protein kinase S.2
Zm00001d009708	874.309	1279.09	-0.54891	0.00031265	0.0039636	-	Putative calcium-dependent protein kinase family protein
Zm00001d009726	214.769	130.367	0.72021	0.0015022	0.014024	-	alpha/beta-Hydrolases superfamily protein
Zm00001d009727	352.536	227.727	0.63046	0.00082863	0.0087321	-	Cytochrome c oxidase subunit 5b-2 mitochondrial
Zm00001d009735	207.259	129.864	0.67443	0.0051508	0.037104	-	Pentatricopeptide repeat-containing protein mitochondrial
Zm00001d009741	9.21562	0	Inf	0.00036785	0.0045302	-	Phosphatidylinositol 4-kinase gamma 3
Zm00001d009745	2894.48	2079.28	0.47722	0.0005547	0.0063214	-	DNA damage-binding protein 1a
Zm00001d009763	1359.14	979.032	0.47326	0.001497	0.013983	calcium exchanger1	calcium exchanger1
Zm00001d009779	1133.31	1897.51	-0.74357	4.0132e-07	1.3362e-05	-	dihydrolipoyl dehydrogenases
Zm00001d009783	925.118	1832.67	-0.98624	1.362e-11	1.0678e-09	-	DnaJ protein ERDJ3B
Zm00001d009808	281.529	157.272	0.84002	3.7266e-05	0.0006795	-	Probable galacturonosyltransferase 7
Zm00001d009810	1738.18	2365.83	-0.44476	0.0015456	0.014321	-	Core-2/I-branching beta-16-N-acetylglucosaminyltransferase family protein
Zm00001d009820	172.609	81.8921	1.0757	0.00010051	0.0015501	-//-
Zm00001d009844	324.166	550.483	-0.76397	6.0646e-06	0.00014442	-	Serine/threonine-protein phosphatase
Zm00001d009866	303.786	460.867	-0.6013	0.00063893	0.0070839	-	Peptidase S24/S26A/S26B/S26C family protein
Zm00001d009872	431.831	614.014	-0.5078	0.0019412	0.017101	-	RNA-binding protein BRN1
Zm00001d009877	7820.77	4958.66	0.65736	0.0059106	0.041225	-	Protein plastid transcriptionally active 16 chloroplastic
Zm00001d009883	3617.29	1861.3	0.9586	4.5794e-06	0.00011336	-	40S ribosomal protein S4-3
Zm00001d009888	48.0237	265.148	-2.465	4.8108e-24	1.5826e-21	-	DNA primase
Zm00001d009926	89.0588	173.108	-0.95884	5.2294e-05	0.00089857	-	P-loop containing nucleoside triphosphate hydrolases superfamily protein
Zm00001d009928	598.706	430.818	0.47477	0.0032324	0.025779	-	Mog1/PsbP/DUF1795-like photosystem II reaction center PsbP family protein
Zm00001d009948	3736.66	5114.64	-0.45289	0.00079961	0.0084908	-	Heat shock 70 kDa protein 14
Zm00001d009954	638.869	918.172	-0.52324	0.00079368	0.0084474	-//-
Zm00001d009971	30.9297	6.71176	2.2042	0.00019368	0.0026585	-	Protein SHI RELATED SEQUENCE 6
Zm00001d009983	1242.05	764.087	0.70091	2.6879e-06	7.0882e-05	-	Binding protein
Zm00001d009985	31.3972	86.7957	-1.467	1.283e-05	0.00027183	-	Polcalcin Jun o 2
Zm00001d010039	4510.25	2858.73	0.65783	0.0033747	0.026681	-	Cellulase containing protein
Zm00001d010056	2534.23	4472.58	-0.81956	2.0175e-09	1.0875e-07	proline responding1	proline responding1
Zm00001d010060	176.432	294.722	-0.74024	0.00038121	0.0046661	Homeobox-transcription factor 123	BEL1-like homeodomain protein 9
Zm00001d010068	160.986	96.0778	0.74466	0.0022052	0.018971	-//-
Zm00001d010079	3437.56	1769.94	0.95769	0.00021484	0.0028938	-	HXXXD-type acyl-transferase family protein
Zm00001d010082	2500.73	1913.06	0.38646	0.0071993	0.048029	-	Coronatine-insensitive protein 1
Zm00001d010120	486.997	298.795	0.70476	6.3394e-05	0.001058	-//-
Zm00001d010136	35.2605	76.2857	-1.1134	0.0010824	0.010797	-	Probable ferredoxin-4 chloroplastic
Zm00001d010178	3568.68	2084.65	0.77559	1.6385e-07	6.0584e-06	-	Protein kinase superfamily protein
Zm00001d010180	21.3085	61.487	-1.5289	9.0427e-05	0.0014221	-	Thioesterase superfamily protein
Zm00001d010189	844.8	1116.3	-0.40204	0.005757	0.040365	-	DUF1682 family protein
Zm00001d010195	246.899	349.214	-0.50019	0.0068341	0.046133	-	Protein NRT1/ PTR FAMILY 5.10
Zm00001d010211	1793.18	1117.52	0.68222	0.00015308	0.0022033	-	Universal stress protein family protein
Zm00001d010231	64.7155	248.669	-1.942	1.1991e-05	0.00025668	-	Amino acid carrier
Zm00001d010235	1712.39	1100.95	0.63726	1.1502e-05	0.00024761	-	zinc ion binding;DNA binding
Zm00001d010236	2447.91	4521.64	-0.88529	1.015e-10	6.8619e-09	-	Cytochrome c
Zm00001d010243	3712.65	2379.11	0.64203	3.4487e-06	8.8035e-05	-	Protein root UVB sensitive 6
Zm00001d010255	711.462	1112.48	-0.64492	2.0953e-05	0.00041246	-	Guanosine nucleotide diphosphate dissociation inhibitor 2
Zm00001d010264	109.077	20.5907	2.4053	1.7251e-12	1.6049e-10	LBD-transcription factor 36	Putative LOB domain-containing family protein
Zm00001d010271	1405.86	1012	0.47424	0.0011326	0.011179	-	Probable mediator of RNA polymerase II transcription subunit 26b
Zm00001d010308	583.075	267.65	1.1233	0.00017878	0.0024971	-	Gibberellin receptor GID1A
Zm00001d010314	721.238	381.36	0.91932	1.7835e-08	8.1533e-07	-//-
Zm00001d010352	1.80355	143.774	-6.3168	0.00011684	0.0017595	-	Probable cellulose synthase A catalytic subunit 2 [UDP-forming]
Zm00001d010368	857.291	1159.27	-0.43536	0.0042533	0.032115	derlin1	derlin1
Zm00001d010380	1548.24	701.926	1.1412	2.7957e-14	3.4311e-12	-	Zinc finger CCCH domain-containing protein 23
Zm00001d010390	36.5268	73.8748	-1.0161	0.0026676	0.022057	-//-
Zm00001d010396	63.2471	12.6098	2.3265	1.6674e-07	6.1507e-06	-//-
Zm00001d010397	40.0831	0.542494	6.2072	8.6761e-14	1.0031e-11	-	Rho GDP-dissociation inhibitor 1
Zm00001d010406	172.843	783.765	-2.181	2.5507e-28	1.1463e-25	minichromosome maintenance6	Minichromosome maintenance protein
Zm00001d010411	3529.22	2697.46	0.38775	0.0063942	0.043765	Aux/IAA-transcription factor 38	Auxin-responsive protein IAA27
Zm00001d010431	1204.94	1704.74	-0.50059	0.00067199	0.0074009	-	Elongation factor 1-beta
Zm00001d010434	809.699	1389.64	-0.77926	0.00014682	0.0021237	-	Arabinogalactan peptide 20
Zm00001d010456	1363.7	760.765	0.842	1.0981e-05	0.0002382	-//-
Zm00001d010462	879.567	1210.78	-0.46107	0.0014857	0.013893	-	RING/U-box superfamily protein
Zm00001d010482	256.529	111.094	1.2073	2.6227e-08	1.1527e-06	-//-
Zm00001d010490	143.753	70.9573	1.0186	8.5419e-05	0.0013554	-	CW-type Zinc Finger
Zm00001d010491	1397.95	1905.1	-0.44655	0.0017758	0.015939	-	Succinate dehydrogenase subunit 4 mitochondrial
Zm00001d010492	1423.58	1009.42	0.496	0.00080352	0.0085238	-	Protein kinase superfamily protein
Zm00001d010493	1362.33	884.6	0.62298	0.0039002	0.029945	-	F-box domain containing protein
Zm00001d010525	28.8381	80.0476	-1.4729	1.9768e-05	0.00039203	-	Kinesin-like protein KIN-10B
Zm00001d010529	244.634	749.369	-1.6151	3.5784e-05	0.00065547	-	Probable mediator of RNA polymerase II transcription subunit 37c
Zm00001d010534	3403.32	2257.74	0.59206	0.0023377	0.019865	-	ubiquitin carrier protein 7
Zm00001d010536	167.032	88.6482	0.91396	0.0037236	0.028867	-	Protein tyrosine phosphatase-like protein PTPLB
Zm00001d010545	122.638	222.214	-0.85754	0.0018366	0.016338	-	Lung seven transmembrane receptor family protein
Zm00001d010575	163.798	783.661	-2.2583	6.5156e-10	3.9302e-08	H4C7	Histone H4
Zm00001d010594	41.4622	79.2066	-0.93382	0.0035742	0.027892	-	Electron transporter
Zm00001d010602	1071.58	1593.06	-0.57206	6.6836e-05	0.001105	-	Protein binding protein
Zm00001d010603	1068.89	1574.75	-0.55901	9.939e-05	0.0015358	-	PRA1 family protein B4
Zm00001d010611	78.0078	300.728	-1.9468	9.1276e-09	4.4196e-07	-	Putative mini-chromosome maintenance (MCM) complex protein family
Zm00001d010639	594.583	833.29	-0.48694	0.0020217	0.017659	-	Endoplasmic reticulum vesicle transporter protein
Zm00001d010650	3346.06	4870.18	-0.54151	5.6356e-05	0.00095858	-	Calmodulin
Zm00001d010655	81.3883	24.2141	1.749	8.2208e-05	0.0013122	-	WAT1-related protein
Zm00001d010656	6.53842	48.6555	-2.8956	3.1159e-06	8.0442e-05	cyclin1	Cyclin1
Zm00001d010662	481.434	87.4295	2.4611	1.1952e-06	3.5021e-05	-	SNF1-related protein kinase regulatory subunit beta-1
Zm00001d010675	339.193	504.781	-0.57355	0.00079186	0.0084309	-	Metacaspase-6
Zm00001d010684	202.781	102.136	0.98942	1.3495e-05	0.00028311	-	Nuclear pore complex protein NUP205
Zm00001d010715	5990.95	4520.55	0.40628	0.0027706	0.022721	-	Photosystem II reaction center W protein chloroplastic
Zm00001d010716	1746.46	1323.01	0.40061	0.0049523	0.036013	-	TRAF-like superfamily protein
Zm00001d010732	523.493	254.19	1.0423	9.7203e-07	2.9233e-05	Rho-related protein from plants 7	Rho-related protein from plants 7
Zm00001d010740	50.7559	96.2173	-0.92272	0.0017229	0.015587	C2C2-Dof-transcription factor 44	Dof zinc finger protein DOF1.5
Zm00001d010759	362.705	567.874	-0.64678	0.00011301	0.0017115	-	DNA-binding WRKY
Zm00001d010785	382.71	214.259	0.83689	8.9541e-06	0.00019924	C2C2-GATA-transcription factor 32	Putative GATA transcription factor family protein
Zm00001d010792	279.38	64.0745	2.1244	4.0406e-20	9.4803e-18	-//-
Zm00001d010795	130.002	219.035	-0.75263	0.00079094	0.0084295	-	IQ-domain 25
Zm00001d010796	1369.77	1813.17	-0.40458	0.0044605	0.033278	hexokinase3	hexokinase3
Zm00001d010798	355.054	181.142	0.97092	0.0069953	0.046943	-	oxidative stress 3
Zm00001d010821	655.211	438.038	0.5809	0.00029331	0.0037693	starch synthase4	starch synthase4
Zm00001d010849	137.094	50.9007	1.4294	3.0947e-07	1.0622e-05	-	ATP-dependent DNA helicase [Source:UniProtKB/TrEMBL;Acc:A0A1D6FUD3]
Zm00001d010894	153.611	76.8733	0.99873	8.1772e-05	0.0013074	-	Embryonic flower 1-like protein; protein
Zm00001d010901	916.914	1238.74	-0.43401	0.0035602	0.027819	-	RNA-binding (RRM/RBD/RNP motifs) family protein
Zm00001d010912	191.267	61.0995	1.6464	9.6714e-07	2.9114e-05	-//-
Zm00001d010928	239.638	346.82	-0.53333	0.004516	0.033566	DNA methyl transferase6	DNA methyl transferase6
Zm00001d010974	2657.24	1844.27	0.52688	0.00016104	0.0022961	PHD-transcription factor 17	E3 SUMO-protein ligase SIZ1
Zm00001d010994	374.362	524.911	-0.48764	0.0035933	0.028007	-	Structural constituent of ribosome
Zm00001d011004	3309.03	2370.64	0.48113	0.00050449	0.0058368	-	Serine/arginine-rich splicing factor RS2Z32
Zm00001d011005	1275.83	921.092	0.47001	0.0013951	0.013194	-	Serine/arginine-rich splicing factor RS2Z32
Zm00001d011013	1042.59	1372.89	-0.39704	0.0058228	0.040764	calcium pump1	Calcium pump1
Zm00001d011041	160.228	83.1375	0.94655	0.00012655	0.001887	-	UPA23
Zm00001d011067	507.178	331.391	0.61396	0.00035968	0.0044467	-//-
Zm00001d011075	1950.57	1079.08	0.8541	0.00020261	0.0027582	-	Leukotriene A-4 hydrolase homolog
Zm00001d011081	2670.14	3950.43	-0.5651	4.231e-05	0.00075098	-	Cytochrome B5 isoform D
Zm00001d011095	818.73	1114.32	-0.44471	0.0023671	0.020066	-	Ras-related protein RABA6a
Zm00001d011097	14.4927	62.8177	-2.1158	3.2728e-07	1.1169e-05	-	12-oxophytodienoate reductase 1
Zm00001d011099	857.965	1337.49	-0.64054	1.7753e-05	0.00035831	-	Methionine S-methyltransferase
Zm00001d011113	4261.26	5536.41	-0.37767	0.0048967	0.03573	-	Uncharacterised protein family SERF
Zm00001d011125	612.32	838.366	-0.45329	0.0038836	0.029861	-	Putative USP family protein
Zm00001d011132	139.698	83.6481	0.73991	0.0044736	0.033336	-	Protein phosphatase 2C 16
Zm00001d011152	4160.27	1998.93	1.0574	9.8661e-09	4.7484e-07	-	40S ribosomal protein S4-3
Zm00001d011155	1125.03	815.305	0.46456	0.002186	0.018821	-	Putative DEAD-box ATP-dependent RNA helicase family protein
Zm00001d011174	959.921	627.507	0.61328	7.7906e-05	0.001258	senescence enhanced2a	senescence enhanced2a
Zm00001d011183	733.064	388.639	0.91551	2.0042e-08	9.0326e-07	thiamine biosynthesis1	thiamine biosynthesis1
Zm00001d011185	95.4977	250.248	-1.3898	2.7202e-06	7.1557e-05	-	Protein transport protein Sec61 subunit beta
Zm00001d011187	483.014	222.936	1.1154	6.9253e-10	4.1228e-08	bHLH-transcription factor 92	Putative HLH DNA-binding domain superfamily protein
Zm00001d011193	162.332	93.375	0.79784	0.0010989	0.010909	-	integral membrane protein
Zm00001d011195	933.325	649.662	0.52269	0.0041846	0.031697	-	Probable protein phosphatase 2C 74
Zm00001d011242	487.144	1061.85	-1.1242	6.1492e-13	6.1317e-11	porin1	porin1
Zm00001d011246	94.1333	42.048	1.1627	0.0013455	0.012824	-	Cytokinin riboside 5'-monophosphate phosphoribohydrolase LOG7
Zm00001d011253	5521.02	3594.55	0.61912	0.00057775	0.0065324	-	Sucrose nonfermenting 4-like protein
Zm00001d011256	649.7	392.024	0.72883	1.0189e-05	0.00022453	-	OHP2
Zm00001d011258	636.94	433.344	0.55564	0.0035367	0.027667	-	Serine/threonine-protein kinase AFC3
Zm00001d011272	1045.42	672.998	0.63541	3.4586e-05	0.00063709	-	CASC3/Barentsz eIF4AIII binding
Zm00001d011275	1084.01	799.498	0.43921	0.0030401	0.024502	-	DUF538 family protein
Zm00001d011278	1947.57	2841.27	-0.54486	0.0001052	0.0016093	-	Mitochondrial ATP synthase subunit G protein
Zm00001d011283	658.487	475.42	0.46995	0.0040115	0.030623	-//-
Zm00001d011285	44904	16566.8	1.4385	1.3912e-05	0.0002909	light harvesting chlorophyll a/b binding protein1	photosystem II light harvesting complex gene B1B2
Zm00001d011286	1007.41	1562.61	-0.63331	1.3464e-05	0.00028282	-	Pop3 peptide
Zm00001d011314	1923.07	2650.45	-0.46283	0.00087354	0.0091061	-	ATP synthase subunit epsilon%2C mitochondrial
Zm00001d011325	643.363	968.329	-0.58986	0.00011128	0.0016884	-	Integral membrane Yip1 family protein
Zm00001d011330	2003.63	3073.36	-0.6172	1.0322e-05	0.00022637	-	Cytochrome c oxidase subunit 5b-2 mitochondrial
Zm00001d011348	2267.51	3121.69	-0.46122	0.00067313	0.0074065	-	HXXXD-type acyl-transferase family protein
Zm00001d011349	1459.12	2659.78	-0.8662	5.9782e-10	3.6197e-08	-	HXXXD-type acyl-transferase family protein
Zm00001d011366	1511.59	1131.09	0.41835	0.0040674	0.030946	-	ATP-dependent zinc metalloprotease FTSH 11 chloroplastic/mitochondrial
Zm00001d011392	1649.18	2200.13	-0.41584	0.0036398	0.0283	-	Calcium-dependent protein kinase%2C isoform 2%3B Putative calcium-dependent protein kinase family protein isoform 1%3B Putative calcium-dependent protein kinase family protein isoform 2
Zm00001d011396	215.695	337.33	-0.64517	0.00088903	0.0092314	-	GTPase activating protein%3B Putative calcium-dependent lipid-binding (CaLB domain) family protein
Zm00001d011427	1233.02	742.36	0.73201	1.2213e-06	3.5656e-05	-//-
Zm00001d011467	2659.87	1854.47	0.52035	0.00017015	0.002396	csu31a	Tat pathway signal sequence family protein
Zm00001d011504	2658.95	3461.44	-0.38051	0.0056251	0.039631	-	V-type proton ATPase subunit E3
Zm00001d011512	756.362	519.914	0.5408	0.00057213	0.0064807	-	AMSH-like ubiquitin thioesterase 2
Zm00001d011519	475.16	311.13	0.6109	0.00041222	0.0049617	-	Magnesium transporter CorA-like family protein
Zm00001d011551	18.6911	79.021	-2.0799	2.0982e-08	9.4296e-07	-	PAN domain-containing protein
Zm00001d011567	9.88785	0	Inf	0.00019953	0.0027221	-	Potassium transporter 10
Zm00001d011581	2804.23	4329.88	-0.62672	5.976e-06	0.00014241	-	Peroxiredoxin-2B
Zm00001d011585	1163.8	877.905	0.4067	0.005421	0.038474	-//-
Zm00001d011595	1448.21	1034.61	0.48519	0.00096289	0.0098399	-	Two pore calcium channel protein 1
Zm00001d011601	1448	881.088	0.71671	1.2019e-06	3.5184e-05	-//-
Zm00001d011604	2748.75	1739.67	0.65996	0.0016157	0.014828	-//-
Zm00001d011610	398.823	273.764	0.54282	0.0026857	0.02215	-	Glutamate synthase 1 [NADH] chloroplastic
Zm00001d011615	8.22924	86.7541	-3.3981	8.6728e-05	0.0013741	-	65-kDa microtubule-associated protein 3
Zm00001d011642	794.787	2059.64	-1.3738	1.1944e-20	2.9317e-18	-	Phosphoethanolamine N-methyltransferase 3
Zm00001d011649	3217.64	5191.63	-0.69019	1.6681e-06	4.6937e-05	-	UDP-glycosyltransferase 88A1
Zm00001d011652	916.858	638.525	0.52196	0.0008422	0.0088546	-	SWAP (Suppressor-of-White-APricot)/surp domain-containing protein
Zm00001d011669	874.706	1245.1	-0.50939	0.00051501	0.0059412	MYB-transcription factor 124	Putative MYB DNA-binding domain superfamily protein
Zm00001d011673	302.592	208.342	0.53842	0.0050296	0.036476	farnesyl diphosphate synthase2	farnesyl diphosphate synthase2
Zm00001d011676	2255.08	3018.13	-0.42048	0.0021596	0.018629	-	AP-1 complex subunit mu-2
Zm00001d011679	64.252	209.537	-1.7054	5.719e-06	0.00013721	-	High affinity nitrate transporter 2.5
Zm00001d011713	543.853	369.852	0.55627	0.00082799	0.0087282	-	Myosin family protein with Dil domain
Zm00001d011734	9.39089	29.3809	-1.6455	0.0027728	0.022727	-	Inorganic pyrophosphatase 1
Zm00001d011742	832.499	621.631	0.42139	0.0070216	0.04707	-	SUPPRESSOR OF ABI3-5
Zm00001d011745	882.512	581.259	0.60244	0.0002341	0.0031164	ABI3-VP1-transcription factor 20	B3 domain-containing protein
Zm00001d011746	357.506	202.653	0.81896	1.4879e-05	0.0003079	-	SPA1-related 3
Zm00001d011754	106.672	61.1782	0.80209	0.0048534	0.035496	-	HVA22-like protein f
Zm00001d011758	551.957	402.427	0.45583	0.0068631	0.04628	-//-
Zm00001d011766	1995.75	2738.65	-0.45653	0.0010118	0.01023	-	Nucleic acid-binding OB-fold-like protein
Zm00001d011767	1158.52	2040.28	-0.81648	1.2614e-08	5.9543e-07	-	DnaJ subfamily C member 7
Zm00001d011778	644.39	83.9958	2.9395	0.0046679	0.03447	tonoplast intrinsic protein2	tonoplast intrinsic protein1
Zm00001d011782	31.4436	71.4673	-1.1845	0.00080458	0.0085322	-	Haloacid dehalogenase-like hydrolase (HAD) superfamily protein
Zm00001d011799	32.4382	3.75523	3.1107	8.8036e-06	0.00019672	-	Nuclear transport factor 2 (NTF2) family protein
Zm00001d011819	2186.68	1384.01	0.65989	2.7635e-06	7.222e-05	-	Chlorophyllide a oxygenase chloroplastic
Zm00001d011823	40.4501	82.59	-1.0298	0.0013247	0.012656	-	Bzip transcription factor-like; protein
Zm00001d011842	6.90029	37.0186	-2.4235	1.0358e-05	0.00022687	-	Eukaryotic aspartyl protease family protein
Zm00001d011850	2658.94	2001.96	0.40944	0.0032682	0.026006	-//-
Zm00001d011853	11.4494	31.1681	-1.4448	0.0069045	0.04651	-	Germin-like protein subfamily 2 member 1
Zm00001d011854	3427.4	4545.78	-0.40741	0.0022854	0.019526	-	Villin-2
Zm00001d011855	1391.52	1858.99	-0.41785	0.0033649	0.026636	-	Probable ADP-ribosylation factor GTPase-activating protein AGD11
Zm00001d011889	914.84	1324.46	-0.53381	0.00063162	0.0070183	hexokinase9	hexokinase9
Zm00001d011912	385.918	762.632	-0.98269	4.2892e-05	0.00075993	-	Putative transmembrane protein kinase family protein
Zm00001d011919	791.121	1237.78	-0.64579	1.927e-05	0.00038383	-	Src2-like protein
Zm00001d011921	16.3756	40.1003	-1.2921	0.005885	0.041109	-	RALFL33
Zm00001d011928	21.7124	66.2437	-1.6093	0.00039579	0.0047929	-	ARM repeat superfamily protein
Zm00001d011929	1155.22	809.601	0.51289	0.00061466	0.0068578	-	Heparan-alpha-glucosaminide N-acetyltransferase
Zm00001d011932	587.187	369.805	0.66705	0.00018933	0.0026074	-	Putative cytochrome P450 superfamily protein
Zm00001d011987	42.6266	15.0644	1.5006	0.0012596	0.012172	-//-
Zm00001d012005	2304.82	1047.56	1.1376	4.4858e-10	2.7473e-08	-	Putative histidine kinase family protein
Zm00001d012010	102.665	47.2374	1.1199	0.00018011	0.0025119	-//-
Zm00001d012019	110.083	34.1232	1.6898	2.2027e-06	5.992e-05	-	SNF1-related protein kinase regulatory subunit gamma-1
Zm00001d012031	386.087	168.881	1.1929	7.3072e-10	4.3339e-08	-//-
Zm00001d012032	1768.68	902.751	0.97028	1.5965e-08	7.3915e-07	-	Transcription factor TFIIE alpha subunit
Zm00001d012052	1678.17	2232.7	-0.41191	0.0028487	0.02326	-	RNA-binding (RRM/RBD/RNP motifs) family protein
Zm00001d012060	725.528	501.865	0.53173	0.00084925	0.0089105	-	WW domain-containing protein
Zm00001d012080	1.61843	19.2511	-3.5723	0.00015091	0.0021788	-//-
Zm00001d012081	17.2578	55.0269	-1.6729	6.2861e-05	0.0010513	-	PVR3-like protein%3B Protease inhibitor/seed storage/LTP family protein
Zm00001d012083	767.553	512.559	0.58255	0.00023577	0.0031334	-	Thioredoxin F-type chloroplastic
Zm00001d012086	1868.22	2514.66	-0.4287	0.0021117	0.01831	-	Dolichyl-diphosphooligosaccharide--protein glycosyltransferase subunit 2
Zm00001d012090	149.87	1.88402	6.3138	8.0081e-19	1.6593e-16	-//-
Zm00001d012092	476.467	241.586	0.97984	5.5429e-08	2.2763e-06	-	Histone deacetylase HDT1
Zm00001d012098	465.338	332.856	0.48338	0.0049902	0.036272	-	RNA-binding (RRM/RBD/RNP motifs) family protein
Zm00001d012103	5874	9108.9	-0.63293	2.7364e-06	7.1747e-05	aldolase2	aldolase2
Zm00001d012118	627.303	839.312	-0.42004	0.007465	0.049481	-	GPI transamidase component PIG-S-related
Zm00001d012127	1987.88	2779.66	-0.48368	0.00049516	0.005756	-//-
Zm00001d012128	428.055	281.62	0.60404	0.00074305	0.008016	ARR-B-transcription factor 7	Putative two-component response regulator family protein
Zm00001d012131	180.003	110.122	0.70892	0.0021205	0.018372	-//-
Zm00001d012144	316.602	474.314	-0.58317	0.00070033	0.0076285	-	4-coumarate--CoA ligase-like 9
Zm00001d012153	499.395	343.148	0.54135	0.0018777	0.016639	-	CMP-sialic acid transporter 3
Zm00001d012165	10.5601	59.0155	-2.4825	0.00016211	0.0023076	-//-
Zm00001d012166	17.0473	132.165	-2.9547	2.1525e-19	4.6724e-17	-	Faciata 1-like protein
Zm00001d012170	1527.84	2022.64	-0.40475	0.0050025	0.036344	-	Calreticulin-3
Zm00001d012175	208.241	137.881	0.59484	0.0070992	0.04749	-	Pectin acetylesterase 5
Zm00001d012177	1140.63	865.771	0.39778	0.0073926	0.049085	-	Serine/threonine-protein kinase
Zm00001d012180	551.531	110.196	2.3234	1.0493e-12	1.0085e-10	ig1-as2 like1	ig1-as2 like1
Zm00001d012204	912.135	1223.86	-0.42411	0.0035515	0.027768	-//-
Zm00001d012213	563.027	378.118	0.57437	0.00068637	0.0075108	-	wound-responsive family protein
Zm00001d012224	2536.29	1832.94	0.46856	0.00085741	0.008979	-	UDP-glucuronate:xylan alpha-glucuronosyltransferase 1
Zm00001d012240	602.421	823.071	-0.45025	0.0042315	0.031989	SUN domain protein4	SUN4
Zm00001d012242	916.839	519.994	0.81817	0.0028714	0.023386	-	HSP40/DnaJ peptide-binding protein
Zm00001d012246	134.842	73.9641	0.86637	0.0011041	0.010955	-//-
Zm00001d012249	12.3989	0	Inf	2.084e-05	0.00041125	-	Protein STRICTOSIDINE SYNTHASE-LIKE 11
Zm00001d012251	52.4704	24.9592	1.0719	0.0074699	0.049503	-	5'-3' exonuclease family protein
Zm00001d012262	56.2254	0	Inf	1.057e-21	3.0386e-19	-	Peroxisome biogenesis protein 3-1
Zm00001d012267	910.34	1243.01	-0.44936	0.00256	0.021364	-	NPL4-like protein 1
Zm00001d012276	321.748	1886.34	-2.5516	6.5199e-17	1.0836e-14	-	Histone H3.2
Zm00001d012279	9.02644	37.8612	-2.0685	0.0045558	0.0338	-	Putative RING zinc finger domain superfamily protein%3B RING-H2 finger protein ATL3C
Zm00001d012280	193.899	349.774	-0.85112	0.0038987	0.029941	C2C2-Dof-transcription factor 38	Dof zinc finger protein DOF1.2
Zm00001d012283	227.609	0.794938	8.1615	1.0168e-68	1.7077e-65	-//-
Zm00001d012291	242.014	146.799	0.72125	0.00091525	0.0094605	-	Expressed protein; protein
Zm00001d012306	276.521	400.123	-0.53306	0.0035028	0.027455	-	G10 family protein
Zm00001d012320	12.7643	70.1042	-2.4574	8.2025e-07	2.5191e-05	-	Cell division control protein 6 homolog B
Zm00001d012323	557.801	360.46	0.62991	0.00018898	0.0026036	-//-
Zm00001d012325	154.527	387.827	-1.3276	1.0572e-05	0.00023058	-	Tetratricopeptide repeat (TPR)-like superfamily protein
Zm00001d012327	1041.61	776.506	0.42375	0.0055393	0.039149	-	Probable ubiquitin-like-specific protease 2B
Zm00001d012328	92.6801	50.8086	0.86719	0.0038095	0.029433	-	hAT transposon superfamily protein
Zm00001d012329	1520.11	1163.13	0.38616	0.0075694	0.049986	-	Probable ubiquitin-like-specific protease 2B
Zm00001d012338	695.117	397.853	0.80502	4.3918e-05	0.00077381	-	Coronatine-insensitive protein 1
Zm00001d012353	6273.15	8155.43	-0.37857	0.0065092	0.044418	RPS17	30S ribosomal protein S17 chloroplastic
Zm00001d012357	8.88338	0	Inf	0.0004379	0.005206	-//-
Zm00001d012394	452.328	256.26	0.81976	1.2911e-05	0.00027319	phytoene synthase2	phytoene synthase2
Zm00001d012395	1243.11	929.146	0.41998	0.0043569	0.032689	-	Mannose-1-phosphate guanylyltransferase 1
Zm00001d012396	589.794	417.283	0.49918	0.0027638	0.022677	-	Transcription initiation factor TFIID subunit 12b
Zm00001d012398	731.751	448.365	0.70668	9.9925e-06	0.00022066	-	Putative regulator of chromosome condensation (RCC1) family protein
Zm00001d012401	939.814	399.41	1.2345	4.1234e-14	4.9095e-12	protein phosphatase homolog4	protein phosphatase homolog4
Zm00001d012407	660.14	1433.69	-1.1189	1.1903e-13	1.3468e-11	triose phosphate isomerase5	triose phosphate isomerase5
Zm00001d012415	789.941	1182.72	-0.58229	0.0018134	0.016208	-	Putative aspartic protease family protein
Zm00001d012420	1406.31	4301.22	-1.6128	1.3846e-11	1.0829e-09	heat shock protein1	Heat shock 70 kDa protein
Zm00001d012423	651.804	1388.58	-1.0911	2.4304e-07	8.5978e-06	-	Histone H2B
Zm00001d012430	5.03901	19.2439	-1.9332	0.0070666	0.047312	-	Zinc finger protein ZAT11
Zm00001d012431	76.9338	12.6567	2.6037	3.501e-07	1.1822e-05	-	plant-specific domain TIGR01589 family protein expressed
Zm00001d012435	64.9869	17.4994	1.8928	2.3467e-06	6.3085e-05	-	Probable membrane-associated kinase regulator 4
Zm00001d012438	812.157	1712.49	-1.0763	3.8627e-09	1.9944e-07	-	ABC transporter G family member 6
Zm00001d012447	644.502	381.153	0.75781	0.00025198	0.003317	-	Interactor of constitutive active ROPs 3
Zm00001d012448	255.113	473.704	-0.89285	3.775e-07	1.264e-05	-//-
Zm00001d012460	662.666	388.748	0.76945	3.4192e-06	8.7407e-05	-	BAG family molecular chaperone regulator 4
Zm00001d012469	2423.66	3537.07	-0.54537	7.8341e-05	0.0012632	-//-
Zm00001d012480	200.19	330.574	-0.7236	0.00015576	0.0022347	-//-
Zm00001d012494	1758.02	1188.89	0.56434	0.0024064	0.02033	-	U-box domain-containing protein 16
Zm00001d012504	1538.89	2285.51	-0.57062	5.4686e-05	0.00093489	-	Protein FATTY ACID EXPORT 3 chloroplastic
Zm00001d012510	218.039	110.638	0.97874	0.00046283	0.0054476	-	Putative cytochrome P450 superfamily protein
Zm00001d012518	1265.24	2621.02	-1.0507	3.1539e-13	3.3105e-11	phosphoglycerate mutase1	2%2C3-bisphosphoglycerate-independent phosphoglycerate mutase
Zm00001d012532	1783.96	1272.54	0.48737	0.00078598	0.0083936	-//-
Zm00001d012544	436.957	249.586	0.80795	7.1539e-06	0.00016554	MYB-transcription factor 74	myb domain protein 81
Zm00001d012546	848.226	1154.97	-0.44533	0.0032483	0.025867	-	Proteasome subunit alpha type-3
Zm00001d012560	24.0346	115.96	-2.2704	1.2313e-05	0.00026298	cyclin7	cyclin4
Zm00001d012564	1586.87	1207.76	0.39385	0.0058563	0.040962	-	Probable E3 ubiquitin-protein ligase RHC1A
Zm00001d012574	176.675	514.456	-1.5419	3.6988e-12	3.353e-10	-	Probable inactive purple acid phosphatase 1
Zm00001d012578	6742.18	4339.22	0.63578	0.0019194	0.016949	-	DNA glycosylase superfamily protein
Zm00001d012580	112.402	47.6973	1.2367	2.5685e-05	0.00049107	-//-
Zm00001d012584	52.0495	20.9126	1.3155	0.001534	0.014238	AP2-EREBP-transcription factor 29	Putative AP2/EREBP transcription factor superfamily protein
Zm00001d012597	1906.87	1329.42	0.52042	0.00024485	0.0032338	-//-
Zm00001d012607	2222.57	3110.86	-0.48509	0.00044287	0.0052534	-	NAD(P)H dehydrogenase (quinone) FQR1
Zm00001d012632	67.5574	134.528	-0.99373	0.0013092	0.012541	-	Adhesive/proline-rich protein%3B Proline-rich family protein
Zm00001d012662	1361.95	2156.58	-0.66307	3.4536e-06	8.8091e-05	-//-
Zm00001d012666	1598.6	1080.4	0.56524	0.00011992	0.0017991	-	Probable xyloglucan glycosyltransferase 12
Zm00001d012667	2317.88	1271.9	0.86582	9.8438e-08	3.8027e-06	-	Putative serine peptidase S28 family protein
Zm00001d012671	10.8736	33.2761	-1.6137	0.0024404	0.020568	-	Cytidine/deoxycytidylate deaminase family protein
Zm00001d012675	24485.6	43872.6	-0.84139	2.3401e-10	1.5055e-08	glutathione-S-transferase1	Glutathione S-transferase 1
Zm00001d012686	71.9696	36.8031	0.96756	0.0043398	0.032614	-//-
Zm00001d012710	395.814	981.599	-1.3103	3.9634e-16	6.1392e-14	-	SGS domain-containing protein
Zm00001d012714	15.6314	97.4955	-2.6409	1.8548e-05	0.00037131	-	Putative uncharacterized protein [Source:UniProtKB/TrEMBL;Acc:B6TMZ0]
Zm00001d012718	513.965	860.297	-0.74316	0.0030071	0.024286	-//-
Zm00001d012720	214.12	133.397	0.68269	0.0016352	0.014946	-	E3 ubiquitin-protein ligase ATL41
Zm00001d012725	1407.45	906.358	0.63493	0.0044528	0.033228	TCP-transcription factor 29	Transcription factor TCP4
Zm00001d012731	1175.94	744.968	0.65857	1.4815e-05	0.00030716	ARF-transcription factor 26	Auxin response factor 3
Zm00001d012745	1022.81	564.868	0.85655	4.5564e-08	1.9217e-06	-	ubiquinol-cytochrome C chaperone family protein
Zm00001d012776	1538.62	2346.89	-0.60911	1.3195e-05	0.00027828	dehydrin7	dehydrin7
Zm00001d012791	2483.81	4250.22	-0.77498	0.00010518	0.0016093	BURP domain-containing protein-RD22-like1	BURP domain protein RD22
Zm00001d012794	397.249	236.131	0.75046	4.2316e-05	0.00075098	-	tRNA (guanine-N-7) methyltransferase
Zm00001d012797	2460.2	1313.33	0.90555	2.6925e-07	9.4413e-06	-//-
Zm00001d012810	2229.92	1312.09	0.76512	5.4353e-08	2.2408e-06	sigma-like factor6	sigma-like factor6
Zm00001d012819	287.756	401.256	-0.47968	0.0073019	0.04859	-	Protein SRG1
Zm00001d012821	2464.94	1862.58	0.40425	0.0033394	0.026454	-	Probable inactive poly [ADP-ribose] polymerase SRO1
Zm00001d012824	680.555	951.005	-0.48274	0.0014138	0.013335	-	RNA binding protein
Zm00001d012834	657.906	876	-0.41305	0.0075101	0.04967	derlin2	derlin2
Zm00001d012837	168.362	942.63	-2.4851	1.3476e-08	6.3422e-07	-	Histone H2A
Zm00001d012858	621.426	896.352	-0.52848	0.00066642	0.0073479	-	Protein prenylyltransferase superfamily protein
Zm00001d012863	1019.63	631.931	0.6902	2.5927e-05	0.0004948	-	Putative ion channel protein CASTOR
Zm00001d012865	2559.33	1725.57	0.5687	4.2047e-05	0.00074829	-	LUC7 related protein
Zm00001d012869	2601.52	1741.93	0.57867	0.00011436	0.0017254	-	Shaggy-related protein kinase kappa
Zm00001d012883	125.27	71.4837	0.80935	0.0025603	0.021364	big embryo1	big embryo1
Zm00001d012896	980.227	565.983	0.79236	3.3595e-07	1.1416e-05	-	Expressed protein; protein
Zm00001d012913	1271.25	927.97	0.4541	0.0020505	0.017882	-	Chaperone DnaJ-domain superfamily protein
Zm00001d012917	139.809	63.3516	1.142	2.1669e-05	0.00042368	-	Carbohydrate-binding X8 domain superfamily protein
Zm00001d012923	1125.78	766.415	0.55472	0.00021876	0.0029391	-	RMUA
Zm00001d012954	214.236	341.721	-0.67361	0.0003405	0.0042541	ras-related protein11B2	ras-related protein11B2
Zm00001d012956	20.4069	157.905	-2.9519	1.1857e-11	9.482e-10	-//-
Zm00001d012957	202.21	474.917	-1.2318	0.001742	0.015729	-	Expansin-A6
Zm00001d012962	260.542	162.746	0.6789	0.0008487	0.0089105	-	Probable protein phosphatase 2C 4
Zm00001d012966	6443.97	8503.03	-0.40003	0.0026808	0.022135	-	Actin-depolymerizing factor 10
Zm00001d012969	702.339	414.289	0.76153	3.9566e-06	9.9333e-05	-	NEDD8-activating enzyme E1 regulatory subunit AXR1
Zm00001d012982	433.629	230.216	0.91347	7.2425e-07	2.2701e-05	-	NAD(P)-binding Rossmann-fold superfamily protein
Zm00001d013005	1864.55	1359.5	0.45575	0.0013989	0.013218	-	RING/U-box superfamily protein
Zm00001d013007	5369.09	7600.87	-0.50149	0.00019327	0.0026548	ADP-ribosylation factor homolog1	ADP-ribosylation factor homolog1
Zm00001d013012	1035.55	579.87	0.8366	3.8673e-06	9.7319e-05	-	HIT zinc finger ;PAPA-1-like conserved region
Zm00001d013022	296.982	720.201	-1.278	1.3068e-12	1.2273e-10	-	(+)-neomenthol dehydrogenase
Zm00001d013039	5521.92	3367.53	0.71348	0.0053622	0.038209	-	photosystem I subunit d1
Zm00001d013041	1177.31	1798.42	-0.61123	2.3821e-05	0.00045927	-	Cytochrome b-c1 complex subunit 7
Zm00001d013048	1385.28	2022.3	-0.54581	0.00010299	0.0015792	squalene synthase1	squalene synthase1
Zm00001d013060	492.342	278.826	0.8203	3.8844e-06	9.7672e-05	FHA-transcription factor 11	FHA domain containing protein
Zm00001d013061	991.008	1367.89	-0.46499	0.0014553	0.01365	-	Thioredoxin
Zm00001d013079	436.619	714.231	-0.71002	1.629e-05	0.00033462	-	Thioredoxin-like protein 1
Zm00001d013080	525.082	835.714	-0.67047	3.1482e-05	0.00058883	-	Leucine-rich repeat extensin-like protein 6
Zm00001d013097	456.533	887.306	-0.95871	5.6438e-08	2.3088e-06	-	O-Glycosyl hydrolases family 17 protein
Zm00001d013098	156.459	32.8434	2.2521	3.6851e-15	5.0903e-13	aldehyde oxidase2	aldehyde oxidase2
Zm00001d013108	5698.49	7859.96	-0.46394	0.00050014	0.0058014	-//-
Zm00001d013109	191.122	660.826	-1.7898	8.8347e-06	0.00019714	-	calcium-dependent protein kinase 10
Zm00001d013126	768.195	455.569	0.7538	2.5481e-06	6.7981e-05	-	protein; Tyrosine specific protein phosphatase-like
Zm00001d013143	23.5378	84.8048	-1.8492	0.0010026	0.010147	-//-
Zm00001d013144	1.17493	13.6192	-3.535	0.0031522	0.025247	-//-
Zm00001d013163	2004.46	3396.18	-0.7607	0.00075453	0.0081065	-	Formin-like protein 18
Zm00001d013165	145.105	86.9975	0.73805	0.0036345	0.028272	-//-
Zm00001d013182	379.32	583.172	-0.6205	0.00016608	0.0023491	-	BTB/POZ domain-containing protein
Zm00001d013185	821.638	1164.01	-0.50252	0.00081266	0.0085978	-	Allene oxide synthase chloroplastic
Zm00001d013202	763.884	552.164	0.46826	0.0064257	0.043915	G2-like-transcription factor 8	DNA binding protein
Zm00001d013210	23.6478	75.067	-1.6665	0.0023572	0.02001	-//-
Zm00001d013216	125.389	71.7688	0.80499	0.0050303	0.036476	-//-
Zm00001d013221	1328.27	1942.4	-0.54829	0.00010439	0.0015984	-	SWIb domain-containing protein
Zm00001d013238	5.67889	21.7504	-1.9374	0.0044408	0.033169	origin recognition complex5	origin recognition complex5
Zm00001d013239	101.92	59.2322	0.78298	0.0061789	0.042639	-	Expressed protein; protein
Zm00001d013243	2548	1644.47	0.63175	6.5906e-06	0.0001552	-	Cyclic nucleotide-gated ion channel 2
Zm00001d013245	12595.1	23728.3	-0.91374	9.5497e-12	7.8335e-10	-	UDP-glucose 6-dehydrogenase
Zm00001d013247	296.049	190.456	0.63638	0.0010471	0.010527	-//-
Zm00001d013252	2343.08	3140.1	-0.4224	0.002178	0.018763	-	60S ribosomal protein L13a-1
Zm00001d013267	982.778	735.435	0.41827	0.0065414	0.0446	tousled-like protein kinase2	Serine/threonine-protein kinase TOUSLED
Zm00001d013274	1147.44	779.014	0.55869	0.00017882	0.0024971	-	Probable helicase MAGATAMA 3
Zm00001d013311	26.3898	192.87	-2.8696	8.3727e-05	0.0013332	-//-
Zm00001d013323	8.18424	56.4887	-2.787	0.00073418	0.0079387	-	Syntaxin-related protein KNOLLE
Zm00001d013332	308	436.402	-0.50273	0.0043193	0.032491	-	50S ribosomal protein L12-2
Zm00001d013385	85.6678	153.125	-0.83788	0.00061368	0.0068492	GRAS-transcription factor 55	Scarecrow-like protein 7
Zm00001d013389	1625.04	2394.84	-0.55946	5.0509e-05	0.00087072	-	Adenylyl cyclase-associated protein
Zm00001d013390	464.637	318.985	0.54261	0.0017295	0.015633	-	Glucan endo-1%2C3-beta-glucosidase 7
Zm00001d013392	496.517	729.991	-0.55603	0.00052224	0.0060138	-	Histone H2A
Zm00001d013410	1495.04	3406.97	-1.1883	2.3939e-15	3.4721e-13	-	Actin-1
Zm00001d013412	1535.65	886.592	0.7925	8.1087e-08	3.1943e-06	-	Histidine kinase 4
Zm00001d013424	2098.14	2841.78	-0.43769	0.0017466	0.015752	-	NADH dehydrogenase [ubiquinone] iron-sulfur protein 1 mitochondrial
Zm00001d013425	666.637	486.44	0.45464	0.0041201	0.031279	-	Tsr2248 protein
Zm00001d013426	1408.02	1974.47	-0.48779	0.00052285	0.0060187	-	Dynamin-related protein 1C
Zm00001d013429	324.138	156.004	1.055	2.4415e-05	0.00046931	-	14-3-3-like protein GF14 omega
Zm00001d013443	1471.84	503.612	1.5472	8.6246e-24	2.7798e-21	C2C2-CO-like-transcription factor 8	CCT motif family protein
Zm00001d013444	1117.63	1490.26	-0.41512	0.0043447	0.032636	-	Protein CASP
Zm00001d013456	2251.17	1565.16	0.52437	0.00023094	0.0030781	-	FKBP-type peptidyl-prolyl cis-trans isomerase 5 isoform 2
Zm00001d013465	1073.7	1437.33	-0.4208	0.0041849	0.031697	dwarf plant9	Dwarf plant9
Zm00001d013468	352.662	573.428	-0.70133	4.3389e-05	0.0007666	-	Protein FAF-like chloroplastic
Zm00001d013485	1097.68	828.411	0.40604	0.0075026	0.049658	-	protein-protein interaction regulator family protein
Zm00001d013495	5.66771	27.2895	-2.2675	0.00032033	0.0040465	-	Cell division cycle protein cdt2
Zm00001d013503	857.303	450.054	0.9297	3.7135e-05	0.00067788	-//-
Zm00001d013505	743.903	1030.03	-0.4695	0.0017362	0.01568	proteasome component2	proteasome component2
Zm00001d013511	1044.28	658.603	0.66503	1.2393e-05	0.00026452	-	Protein DEFECTIVE IN MERISTEM SILENCING 3
Zm00001d013522	2052.3	1546.67	0.40807	0.0038577	0.029683	-	14-dihydroxy-2-naphthoyl-CoA thioesterase 1
Zm00001d013529	6868.4	11905.6	-0.79359	2.6989e-09	1.4258e-07	-	Protein NRT1/ PTR FAMILY 2.9
Zm00001d013540	910.474	680.417	0.4202	0.0059756	0.041531	-	E3 ubiquitin-protein ligase UPL7
Zm00001d013548	215.114	135.897	0.66259	0.0025554	0.021335	-	Tetratricopeptide repeat (TPR)-like superfamily protein
Zm00001d013549	227.031	322.149	-0.50484	0.0063473	0.043519	-	RING/U-box superfamily protein
Zm00001d013566	42.5897	143.139	-1.7488	7.3132e-06	0.00016873	-//-
Zm00001d013571	468.115	322.119	0.53927	0.0028379	0.023189	-	Probable BOI-related E3 ubiquitin-protein ligase 2
Zm00001d013594	0	11.8834	#NAME?	0.00069803	0.0076123	-	mRNA cap guanine-N7 methyltransferase 2
Zm00001d013603	358.943	206.659	0.7965	3.2852e-05	0.00061017	-	Type IV inositol polyphosphate 5-phosphatase 7
Zm00001d013606	767.165	432.555	0.82665	0.00015292	0.0022019	-//-
Zm00001d013614	1089.42	756.864	0.52546	0.00061352	0.0068492	-	Expressed protein; protein
Zm00001d013615	814.964	379.497	1.1026	7.336e-05	0.0011961	-	Expressed protein; protein
Zm00001d013624	53.8071	120.813	-1.1669	3.4954e-05	0.00064277	-//-
Zm00001d013639	133.084	68.7178	0.95358	0.00035114	0.0043642	-	DnaJ/Hsp40 cysteine-rich domain superfamily protein
Zm00001d013644	17184.5	24802.5	-0.52938	7.2557e-05	0.0011849	-	5-methyltetrahydropteroyltriglutamate--homocysteine methyltransferase 1
Zm00001d013655	414.428	259.273	0.67665	0.0010401	0.01047	nicotianamine synthase 4	nicotianamine synthase 4
Zm00001d013669	22789.2	13035.3	0.80593	7.9739e-06	0.00018148	-	Chaperone protein dnaJ 3
Zm00001d013699	2253.32	1123.61	1.0039	3.7907e-12	3.4169e-10	-	Homeobox-leucine zipper protein ATHB-14
Zm00001d013707	462.739	251.009	0.88246	8.286e-07	2.535e-05	Aux/IAA-transcription factor 22	Auxin-responsive protein IAA4
Zm00001d013716	294.653	91.7099	1.6839	2.1043e-09	1.1304e-07	-	Probable E3 ubiquitin-protein ligase ARI2
Zm00001d013729	328.139	218.445	0.58703	0.0018835	0.016676	-	DNA/RNA polymerases superfamily protein
Zm00001d013732	352.255	55.3593	2.6697	1.2725e-20	3.0996e-18	LBD-transcription factor 27	LOB domain-containing protein 28
Zm00001d013737	731.91	999.044	-0.44888	0.0035606	0.027819	-	Serpin-Z1
Zm00001d013741	2595.56	1879.42	0.46576	0.00090331	0.0093583	-	BTB/POZ domain-containing protein NPY2
Zm00001d013751	6671.63	11172.4	-0.74383	2.1598e-08	9.6794e-07	-	UDP-arabinopyranose mutase 3
Zm00001d013771	17.5697	0	Inf	2.0071e-07	7.2205e-06	-	transcription regulators
Zm00001d013786	820.913	519.238	0.66083	3.5319e-05	0.0006477	-	transferases;folic acid binding
Zm00001d013795	952.738	663.004	0.52306	0.0007072	0.007686	-	Peroxisomal membrane 22 kDa (Mpv17/PMP22) family protein
Zm00001d013797	299.445	174.714	0.7773	0.00018631	0.0025757	-	Endoribonuclease Dicer homolog 2
Zm00001d013825	581.126	403.35	0.52682	0.0024763	0.020815	-//-
Zm00001d013829	1750.9	1258.85	0.47599	0.0010365	0.01044	-	embryo defective 2016
Zm00001d013831	1879.26	1198.73	0.64866	0.0061386	0.042407	-	Aspartokinase
Zm00001d013834	356.985	939.739	-1.3964	1.3078e-12	1.2273e-10	-	AAA-ATPase
Zm00001d013836	379.104	243.9	0.6363	0.00063966	0.0070895	-	Protein kinase superfamily protein
Zm00001d013860	747.562	1149.57	-0.62083	3.5185e-05	0.00064618	-	SH3 domain-containing protein 2
Zm00001d013873	813.684	1464.71	-0.84807	7.8759e-07	2.4352e-05	-	Actin-2
Zm00001d013875	184.729	346.786	-0.90864	2.9903e-05	0.00056294	-//-
Zm00001d013911	818.621	1196.43	-0.54747	0.00030335	0.0038765	-	Malic enzyme
Zm00001d013927	1190.03	1671.94	-0.49053	0.00080248	0.0085156	-	Monothiol glutaredoxin-S17
Zm00001d013960	335.387	764.586	-1.1889	7.014e-08	2.8117e-06	-	ATP-binding cassette sub-family G member 2
Zm00001d013989	1265.67	899.882	0.4921	0.00088068	0.0091625	-	Pre-mRNA-processing protein 40C
Zm00001d014003	551.579	392.112	0.4923	0.0034406	0.027068	-	RING/U-box superfamily protein
Zm00001d014005	536.561	767.273	-0.516	0.0011561	0.011368	-//-
Zm00001d014016	251.055	68.4767	1.8743	1.5773e-10	1.0356e-08	-	Cytokinin riboside 5'-monophosphate phosphoribohydrolase LOG3
Zm00001d014039	1132.2	1779.7	-0.6525	5.0237e-06	0.00012202	-	non-intrinsic ABC protein 4
Zm00001d014046	220.171	122.154	0.84992	0.00010564	0.0016152	cyclin-dependent kinase inhibitor2	Cyclin-dependent kinase inhibitor 5
Zm00001d014063	71.8114	196.109	-1.4494	0.00021456	0.0028914	-	MDIS1-interacting receptor like kinase 2
Zm00001d014070	0	6.46534	#NAME?	0.0044673	0.0333	-//-
Zm00001d014072	91.2313	41.6848	1.13	0.00056496	0.0064177	-//-
Zm00001d014093	2599.77	4078.14	-0.64953	1.8747e-06	5.2108e-05	-	3-ketoacyl-CoA thiolase 2 peroxisomal
Zm00001d014098	130.686	69.3397	0.91435	0.00062749	0.0069814	-//-
Zm00001d014138	1903.06	1262.75	0.59175	0.00071532	0.0077663	-	Splicing factor CC1-like
Zm00001d014141	130.208	234.897	-0.85121	6.5434e-05	0.0010852	-	F-box protein
Zm00001d014168	715.304	1748.67	-1.2896	2.9981e-07	1.0365e-05	-	3-ketoacyl-CoA synthase 2
Zm00001d014189	292.366	198.432	0.55914	0.0061803	0.042639	-//-
Zm00001d014203	1719.44	2237.24	-0.37978	0.007393	0.049085	CruP paralog1	F-box/kelch-repeat protein SKIP11
Zm00001d014204	1210.45	1853.05	-0.61436	1.3322e-05	0.00028059	-	Oxidoreductase
Zm00001d014235	183.981	100.512	0.87218	0.00018805	0.0025943	-	Mps one binder kinase activator-like 1A
Zm00001d014285	95.7917	258.665	-1.4331	5.487e-05	0.00093728	-	Aquaporin PIP2-2
Zm00001d014319	25.8895	198.17	-2.9363	2.3194e-07	8.2379e-06	-//-
Zm00001d014325	1469.47	2269.54	-0.62711	8.5408e-06	0.00019178	-	Calcium-binding EF-hand family protein
Zm00001d014327	804.515	579.393	0.47358	0.0027315	0.022475	-	Chloride conductance regulatory protein ICln
Zm00001d014343	5155.59	3741.25	0.46262	0.00060476	0.0067804	-	U1 snRNP
Zm00001d014347	535.52	378.703	0.49987	0.0029391	0.023864	-	H(+)-ATPase 5
Zm00001d014360	395.687	267.98	0.56223	0.002201	0.018941	-	RNI-like superfamily protein
Zm00001d014366	1130.43	1944.32	-0.7824	3.7942e-08	1.6164e-06	-	SKU5 similar 4
Zm00001d014376	55.7568	1.34569	5.3727	7.4581e-05	0.0012105	-	Villin-4
Zm00001d014377	14679	8209.73	0.83835	4.0798e-10	2.5229e-08	ARF-transcription factor 18	Auxin response factor 18
Zm00001d014382	575.737	789.372	-0.45529	0.0040363	0.030775	-	Rab geranylgeranyl transferase like protein
Zm00001d014419	21.0332	62.9376	-1.5813	3.7348e-05	0.00068061	-	BEST Arabidopsis thaliana protein match is: Chalcone-flavanone isomerase family protein (TAIR:AT5G66230.1); Has 39 Blast hits to 39 proteins in 11 species: Archae - 0; Bacteria - 0; Metazoa - 0; Fungi - 0; Plants - 39; Viruses - 0; Other Eukaryotes /.../ource: NCBI BLink).
Zm00001d014428	745.498	1077.3	-0.53114	0.00045077	0.0053273	-	Probable NADH dehydrogenase [ubiquinone] 1 alpha subcomplex subunit 12
Zm00001d014436	2161.43	2856.42	-0.40222	0.003683	0.028608	-	26S proteasome non-ATPase regulatory subunit 13 homolog A
Zm00001d014462	174.105	112.953	0.62423	0.00745	0.049392	-	40S ribosomal protein S14
Zm00001d014472	1172.64	880.245	0.41379	0.0051065	0.036865	-	Zinc finger CCCH domain-containing protein 40
Zm00001d014491	399.759	1997.82	-2.3212	9.4487e-08	3.659e-06	-	EF-hand Ca2+-binding protein CCD1
Zm00001d014498	7.30437	34.9126	-2.2569	5.1294e-05	0.0008833	stearoyl-acyl-carrier-protein desaturase7	stearoyl-acyl-carrier-protein desaturase7
Zm00001d014510	26.1188	4.55707	2.5189	0.00015535	0.0022309	-	DNA polymerase eta
Zm00001d014540	51.6173	16.584	1.6381	0.00014599	0.0021136	-//-
Zm00001d014563	225.389	559.545	-1.3118	7.7391e-11	5.2542e-09	-	Thaumatin-like protein
Zm00001d014564	12233.6	8268.35	0.56518	1.7076e-05	0.00034706	oxygen-evolving complex 33 kda protein b	Oxygen-evolving enhancer protein 1-1 chloroplastic
Zm00001d014572	526.597	741.018	-0.49281	0.0024147	0.02039	-	Probable 2-oxoglutarate-dependent dioxygenase DIN11
Zm00001d014580	304.688	202.077	0.59243	0.0057378	0.040274	-//-
Zm00001d014581	305.064	185.819	0.71522	0.00025018	0.0032947	-//-
Zm00001d014606	18.778	0.268063	6.1303	4.9934e-05	0.0008622	-	Peroxidase 45
Zm00001d014613	3914.95	8414.36	-1.1039	0.0002561	0.0033587	-	Xyloglucan endotransglucosylase/hydrolase protein 23
Zm00001d014616	113.454	0	Inf	2.1967e-08	9.8033e-07	-	transducin family protein / WD-40 repeat family protein
Zm00001d014617	17661.9	5733.8	1.6231	7.1658e-06	0.00016569	-	Xyloglucan endotransglucosylase/hydrolase protein 14
Zm00001d014632	29.5168	167.785	-2.507	7.688e-14	8.9206e-12	-	Superoxide dismutase [Fe] 3 chloroplastic
Zm00001d014642	531.288	730.713	-0.45981	0.004116	0.031263	-	exocyst subunit exo70 family protein G1
Zm00001d014649	130.147	18.2154	2.8369	8.2558e-18	1.5496e-15	-	Disease resistance protein RPM1
Zm00001d014650	59.4791	21.6872	1.4555	0.00020847	0.0028271	-	Disease resistance protein RPM1
Zm00001d014654	157.924	83.4302	0.92059	0.00016455	0.0023294	-	Disease resistance protein RPM1
Zm00001d014658	825.559	1222.54	-0.56644	0.00012786	0.0019012	-	Mitogen-activated protein kinase 1
Zm00001d014663	319.235	219.358	0.54133	0.0057431	0.040294	-	Pentatricopeptide repeat-containing protein mitochondrial
Zm00001d014664	156.95	233.076	-0.5705	0.0063378	0.043463	-	Protein CHLOROPLAST IMPORT APPARATUS 2
Zm00001d014668	499.744	742.085	-0.5704	0.00032299	0.0040704	-	Core-2/I-branching beta-16-N-acetylglucosaminyltransferase family protein
Zm00001d014669	1956.78	1357.22	0.52783	0.00025551	0.0033525	-	Cadmium/zinc-transporting ATPase HMA2
Zm00001d014679	4460.64	5965.08	-0.41929	0.001827	0.016288	acidic ribosomal protein P3	acidic ribosomal protein P3
Zm00001d014683	244.793	24.9257	3.2959	4.5576e-34	2.9086e-31	-	ARM repeat superfamily protein
Zm00001d014687	204.722	124.17	0.72135	0.0010862	0.010816	-	L-zip+NBS+LRR-like protein
Zm00001d014689	607.338	925.126	-0.60715	8.0485e-05	0.0012913	-	L-arabinokinase
Zm00001d014695	0.211895	12.6534	-5.9	4.2941e-05	0.00076037	-	Camelliol C synthase
Zm00001d014696	195.13	506.52	-1.3762	3.9552e-14	4.7446e-12	-	3-phosphoinositide-dependent protein kinase-1
Zm00001d014697	16.0926	1.59192	3.3376	0.00050127	0.005808	-	Protein kinase superfamily protein
Zm00001d014704	274.094	161.716	0.7612	0.0001706	0.0023992	-//-
Zm00001d014705	581.866	407.877	0.51255	0.0024823	0.02086	C3H-transcription factor 329	Nucleic acid binding protein
Zm00001d014716	540.434	269.416	1.0043	7.5065e-09	3.6737e-07	-	Delta-aminolevulinic acid dehydratase
Zm00001d014719	638.108	457.988	0.47849	0.0034577	0.027168	-	Putative pentatricopeptide repeat-containing protein
Zm00001d014721	99.3319	196.178	-0.98183	1.7698e-05	0.00035742	-	Glycosyltransferase family 61 protein
Zm00001d014723	243.241	148.161	0.71522	0.00060797	0.0068021	ARR-B-transcription factor 5	-
Zm00001d014728	42.1383	10.7832	1.9663	6.1667e-05	0.0010364	-	Type 2 DNA topoisomerase 6 subunit B-like
Zm00001d014732	4246.03	6029.97	-0.50604	0.00014432	0.0020951	-	Peptidyl-prolyl cis-trans isomerase%2C microsomal
Zm00001d014734	1793.11	2328.44	-0.3769	0.0065806	0.04482	GRMZM2G084942	Arogenate dehydrogenase 1 chloroplastic
Zm00001d014737	73.4034	28.1665	1.3819	0.00011795	0.001772	-	Arogenate dehydrogenase 1 chloroplastic
Zm00001d014753	2975.47	1764.57	0.7538	9.2689e-08	3.5937e-06	-//-
Zm00001d014756	18.9072	85.5081	-2.1771	2.328e-08	1.0375e-06	cyclin9	cyclin9
Zm00001d014758	534.609	1940.68	-1.86	1.2403e-19	2.7677e-17	phospholipid transfer protein homolog6	Bifunctional inhibitor/lipid-transfer protein/seed storage 2S albumin superfamily protein
Zm00001d014765	188.792	37.6413	2.3264	0.00019869	0.002714	double B-box zinc finger protein5	B-box zinc finger protein 20
Zm00001d014774	104.714	179.918	-0.78088	0.0007893	0.0084234	-	Auxin-responsive protein SAUR32
Zm00001d014775	1510.6	2245.86	-0.57215	5.4927e-05	0.00093776	-	P-loop containing nucleoside triphosphate hydrolases superfamily protein
Zm00001d014781	1263.25	2255.97	-0.8366	4.4679e-09	2.2884e-07	-//-
Zm00001d014785	1454.16	2061.43	-0.50346	0.00034419	0.0042902	translocon-associated protein homolog1	translocon-associated protein homolog1
Zm00001d014792	2624.24	5338.56	-1.0246	1.0468e-13	1.193e-11	-	shepherd-like1
Zm00001d014793	956.086	465.114	1.0396	5.5491e-11	3.8078e-09	thick tassel dwarf1	thick tassel dwarf1
Zm00001d014795	791.178	585.456	0.43444	0.0061131	0.0423	bZIP-transcription factor 83	Basic leucine zipper 19
Zm00001d014816	2182.88	1512.91	0.52891	0.0058543	0.040962	-	Senescence-associated protein DIN1
Zm00001d014826	1106.49	747.867	0.56514	0.0018717	0.016595	-	Expansin-like A2
Zm00001d014835	22.3538	4.83806	2.208	0.001587	0.014632	-	hAT dimerisation domain-containing protein / transposase-related
Zm00001d014842	462.446	153.366	1.5923	0.0014315	0.013463	chitinase3	Basic endochitinase B
Zm00001d014850	48.5665	9.60885	2.3375	0.00034583	0.0043056	-	Probable serine/threonine-protein kinase Cx32 chloroplastic
Zm00001d014852	4476.62	8793.57	-0.97404	6.5943e-07	2.0875e-05	-	Ser/Thr-rich protein T10 in DGCR region
Zm00001d014863	679.368	361.639	0.90964	6.0958e-08	2.4842e-06	MYB-related-transcription factor 96	Protein REVEILLE 7
Zm00001d014868	0.661054	412.743	-9.2863	2.0581e-116	1.3134e-112	-//-
Zm00001d014880	406.591	651.772	-0.68079	2.8139e-05	0.00053351	-	3'-5'-exoribonuclease family protein
Zm00001d014888	226.93	707.122	-1.6397	7.3435e-22	2.1302e-19	-	Snakin-2
Zm00001d014898	1681.2	2789.31	-0.73041	1.2935e-07	4.8844e-06	-	Clathrin light chain 2
Zm00001d014900	952.891	1287.19	-0.43385	0.0035652	0.027849	PHD-transcription factor 29	transcription factor jumonji (jmjC) domain-containing protein
Zm00001d014906	872.963	2050.26	-1.2318	3.6612e-15	5.0793e-13	-	Phosphoinositide phospholipase C 4
Zm00001d014911	253.429	369.649	-0.54457	0.0036863	0.028627	-	Phosphatidylinositol-4-phosphate 5-kinase 9
Zm00001d014912	1316.37	1874.84	-0.5102	0.00035718	0.0044216	protein disulfide isomerase4	protein disulfide isomerase4
Zm00001d014915	26.0406	63.0362	-1.2754	0.00065132	0.0072013	-//-
Zm00001d014918	4804.94	8963.48	-0.89954	0.00032141	0.0040585	-	GDSL esterase/lipase EXL3
Zm00001d014944	569.687	882.329	-0.63115	5.2109e-05	0.00089601	lactate dehydrogenase1	lactate dehydrogenase1
Zm00001d014946	1214.78	2666.55	-1.1343	1.4269e-11	1.1105e-09	-	BAG family molecular chaperone regulator 7
Zm00001d014947	13562.7	5793.8	1.2271	0.00060527	0.0067814	invertase2	Beta-fructofuranosidase 1%3B Invertase
Zm00001d014952	272.921	636.009	-1.2206	8.4268e-13	8.1979e-11	-	Probable receptor-like protein kinase
Zm00001d014953	237.385	540.383	-1.1868	2.9344e-11	2.1525e-09	-	Ferrochelatase
Zm00001d014957	4834.42	14039.6	-1.5381	1.3228e-29	6.2998e-27	-	Translationally-controlled tumor protein homolog
Zm00001d014960	88.2784	40.531	1.123	0.00048202	0.005634	-	from the Czech 'roh' meaning 'corner'
Zm00001d014965	3968.66	6741.49	-0.76441	9.7296e-09	4.6968e-07	-	Glycosyltransferase
Zm00001d014966	639.775	917.804	-0.52062	0.00067061	0.0073889	-	Pentatricopeptide repeat-containing protein
Zm00001d014992	123.186	193.137	-0.64879	0.0035666	0.027853	-	F-box domain containing protein
Zm00001d014993	5143.62	13005.9	-1.3383	7.5554e-16	1.1426e-13	Binding protein homolog1	Luminal-binding protein 2
Zm00001d014996	79.8487	28.8114	1.4706	2.0785e-05	0.00041041	-	Phytosulfokine receptor 1
Zm00001d015002	0.211895	9.41256	-5.4732	0.00073639	0.0079571	-//-
Zm00001d015007	382.56	171.69	1.1559	1.4053e-09	7.8529e-08	-	Glutamate receptor 3.3
Zm00001d015008	554.306	1666.41	-1.588	1.0299e-25	3.8214e-23	-	UTP--glucose-1-phosphate uridylyltransferase 1
Zm00001d015017	0	9.91221	#NAME?	0.00010225	0.0015709	-//-
Zm00001d015019	28.2078	0	Inf	2.2144e-11	1.6675e-09	-//-
Zm00001d015031	251.171	62.4797	2.0072	1.3892e-17	2.5044e-15	-	DUF3820 family protein
Zm00001d015032	224.461	105.392	1.0907	1.1776e-06	3.4632e-05	-	Serine/threonine-protein kinase STY46
Zm00001d015037	720.292	1436.34	-0.99574	4.135e-11	2.9127e-09	-	Glutamate--tRNA ligase chloroplastic/mitochondrial
Zm00001d015059	185.2	271.451	-0.55161	0.0050489	0.036557	-	UTP:RNA uridylyltransferase 1
Zm00001d015060	883.22	359.919	1.2951	1.56e-15	2.2939e-13	multidrug and toxic compound extrusion6	multidrug and toxic compound extrusion6
Zm00001d015064	10.9101	47.1996	-2.1131	8.8205e-06	0.00019696	set domain gene129	Histone-lysine N-methyltransferase ATXR6
Zm00001d015085	1706.11	1224.64	0.47835	0.00082407	0.0086922	-	Protein LOW PSII ACCUMULATION 2 chloroplastic
Zm00001d015093	20.0427	165.449	-3.0452	5.1202e-21	1.3615e-18	-	RNA-binding KH domain-containing protein PEPPER
Zm00001d015094	89.4514	4.04038	4.4685	6.5572e-08	2.6519e-06	-	Alkaline/neutral invertase CINV2
Zm00001d015097	1.87819	399.737	-7.7336	1.6023e-107	7.304e-104	-//-
Zm00001d015098	0.251311	306.587	-10.253	6.6141e-96	2.345e-92	-//-
Zm00001d015102	356.127	528.173	-0.56862	0.0008384	0.0088234	-	Golgi SNAP receptor complex member 1-2
Zm00001d015103	789.374	539.699	0.54855	0.00052577	0.0060501	-	cytidinediphosphate diacylglycerol synthase 4
Zm00001d015118	431.52	245.068	0.81625	7.2715e-06	0.00016789	bZIP-transcription factor 14	bZIP transcription factor 16
Zm00001d015120	495.435	677.667	-0.45188	0.0047559	0.034959	-	RuvB-like protein 1
Zm00001d015127	729.892	492.185	0.56848	0.0004327	0.0051518	-	SWIB/MDM2 domain superfamily protein
Zm00001d015138	4944.2	3797.29	0.38077	0.0063234	0.043402	-//-
Zm00001d015139	142.258	26.582	2.42	2.492e-15	3.5818e-13	-//-
Zm00001d015164	20.1118	47.2958	-1.2337	0.004481	0.033384	-	Cyclin-T1-3
Zm00001d015168	1890.34	2536.81	-0.42437	0.0025476	0.021306	aspartyl-tRNA synthetase1	Aspartate--tRNA ligase 2 cytoplasmic
Zm00001d015174	2125.65	1583.21	0.42505	0.0021796	0.018772	-	Phosphatidylinositol/phosphatidylcholine transfer protein SFH8
Zm00001d015175	101.669	42.7202	1.2509	3.9584e-05	0.00070936	-	Phosphatidylinositol/phosphatidylcholine transfer protein SFH10
Zm00001d015180	2381.69	3794.11	-0.67178	6.9775e-07	2.1936e-05	-	Proteasome subunit alpha type-1-B
Zm00001d015181	202.433	349.476	-0.78775	3.6119e-05	0.00066084	-	alpha/beta-Hydrolases superfamily protein
Zm00001d015183	448.416	611.678	-0.44794	0.0063371	0.043463	-	L-aspartate oxidase chloroplastic
Zm00001d015184	249.03	102.262	1.284	7.4814e-09	3.667e-07	-	CASP-like protein 14
Zm00001d015186	902.176	1214.91	-0.42936	0.0042511	0.032106	-	Glycosyltransferase family 61 protein
Zm00001d015196	949.489	707.569	0.42428	0.0059767	0.041531	-	DNA polymerase V family
Zm00001d015198	388.121	210.712	0.88123	3.0733e-06	7.9405e-05	-	S-adenosyl-L-methionine-dependent methyltransferases superfamily protein
Zm00001d015200	181.409	388.177	-1.0975	1.3541e-08	6.3633e-07	-	5'-AMP-activated protein kinase-related
Zm00001d015203	1397.76	1815.09	-0.37692	0.0075397	0.049811	-	Transducin family protein / WD-40 repeat family protein
Zm00001d015212	4189.45	2830.05	0.56594	0.0017763	0.01594	-	ATP-dependent DNA helicase Q-like 4A
Zm00001d015215	591.355	314.793	0.90962	3.0403e-05	0.00057133	-//-
Zm00001d015219	129.743	0.533092	7.9271	4.7617e-26	1.8088e-23	-//-
Zm00001d015221	0	109.13	#NAME?	2.353e-38	1.8313e-35	-//-
Zm00001d015226	29.655	93.6352	-1.6588	3.2285e-06	8.2811e-05	G2-like-transcription factor 18	Myb family transcription factor PHL6
Zm00001d015233	468.865	643.501	-0.45677	0.0048602	0.035529	SBP-transcription factor 27	Squamosa promoter-binding-like protein 2
Zm00001d015242	1.60717	236.674	-7.2022	6.7694e-71	1.2706e-67	-	AIG2-like protein
Zm00001d015246	639.662	453.729	0.49548	0.002152	0.018571	-	ARM repeat superfamily protein
Zm00001d015251	1024.75	1556.21	-0.60277	3.8951e-05	0.00070061	-	Eukaryotic initiation factor 4A-2
Zm00001d015256	0	416.837	#NAME?	2.266e-81	5.5619e-78	-	Phospholipase D beta 1
Zm00001d015259	2786.16	3628.37	-0.38104	0.0051279	0.036978	-	26S proteasome non-ATPase regulatory subunit 2 homolog A
Zm00001d015275	33.6617	5.91773	2.508	2.1116e-05	0.00041489	-	Protein At-4/1
Zm00001d015279	3881.95	2250.93	0.78626	1.7669e-08	8.0891e-07	-	Probable protein phosphatase 2C 59
Zm00001d015289	580.235	806.372	-0.47481	0.0022834	0.019518	-	RING/U-box superfamily protein
Zm00001d015291	53.5364	18.4813	1.5345	0.00058224	0.0065579	-	Probable LRR receptor-like serine/threonine-protein kinase
Zm00001d015292	1120.83	2075.2	-0.88868	0.00060612	0.0067885	-	Endoglucanase 11
Zm00001d015293	792.11	1046.63	-0.40197	0.0069328	0.046641	-	VIN3-like protein 2
Zm00001d015300	4808.64	3700.47	0.37792	0.0055794	0.039339	-	60S ribosomal protein L19
Zm00001d015306	401.089	691.712	-0.78625	1.0783e-06	3.1944e-05	-	Probable arabinose 5-phosphate isomerase
Zm00001d015307	846.703	1513.72	-0.83817	5.1136e-06	0.0001239	-	Protein IRX15-LIKE
Zm00001d015329	326.827	606.367	-0.89166	1.3631e-07	5.1169e-06	-	FAD/NAD(P)-binding oxidoreductase family protein
Zm00001d015344	257.896	367.932	-0.51265	0.0055655	0.039272	-	Biotin--protein ligase 1 chloroplastic
Zm00001d015362	177.945	388.863	-1.1278	2.8998e-09	1.5193e-07	-	O-fucosyltransferase family protein
Zm00001d015363	33.5419	108.931	-1.6994	2.8802e-08	1.2521e-06	-//-
Zm00001d015364	368.499	505.633	-0.45643	0.0067145	0.045557	-	Cysteine-type peptidase
Zm00001d015372	244.607	12.3181	4.3116	8.8355e-47	9.3978e-44	-	CONTAINS InterPro DOMAIN/s: Ribonuclease H2 subunit C (InterPro:IPR013924); Has 30201 Blast hits to 17322 proteins in 780 species: Archae - 12; Bacteria - 1396; Metazoa - 17338; Fungi - 3422; Plants - 5037; Viruses - 0; Other Eukaryotes - 2996 (sou /.../CBI BLink).
Zm00001d015376	11222	20220	-0.84946	2.491e-10	1.5961e-08	-	Phosphoglycerate kinase
Zm00001d015377	1567.45	1075.13	0.54391	0.00015617	0.0022396	-	Pentatricopeptide repeat-containing protein
Zm00001d015378	1495.07	2137.62	-0.51579	0.00022935	0.0030608	-	Glycine cleavage system H protein 2 mitochondrial
Zm00001d015383	1121.35	1544.74	-0.46213	0.0015596	0.014417	-	Glyceraldehyde-3-phosphate dehydrogenase%2C cytosolic
Zm00001d015420	186.541	69.8176	1.4178	0.0023965	0.020267	-	DUF581 domain containing protein expressed
Zm00001d015431	4026.57	5298.68	-0.39608	0.0029659	0.024026	-	Fiber protein Fb15
Zm00001d015434	176.002	77.8502	1.1768	1.785e-06	4.9702e-05	-	B-box zinc finger family protein
Zm00001d015437	0	48.8912	#NAME?	3.4533e-20	8.1624e-18	-//-
Zm00001d015442	347.47	57.3806	2.5983	2.4106e-14	3.0046e-12	-//-
Zm00001d015445	0	283.256	#NAME?	4.3997e-92	1.4039e-88	-	Gamma-aminobutyrate transaminase POP2 mitochondrial
Zm00001d015457	27.5274	8.51398	1.693	0.0038279	0.029525	-//-
Zm00001d015469	120.682	55.0509	1.1324	4.3776e-05	0.00077217	desynaptic2	desynaptic2
Zm00001d015470	9.64996	88.1431	-3.1913	1.5093e-15	2.2296e-13	-	GDU1
Zm00001d015473	1084.37	1474.82	-0.44368	0.0019933	0.017469	-	Protein transport protein SEC61 gamma subunit
Zm00001d015482	24.8198	0	Inf	3.6213e-10	2.2569e-08	-//-
Zm00001d015504	1210.89	555.708	1.1237	0.0035219	0.027591	-	Protein phosphatase 2C isoform gamma
Zm00001d015519	597.107	1453.87	-1.2838	3.1816e-17	5.4289e-15	-	RNA-binding (RRM/RBD/RNP motifs) family protein
Zm00001d015521	182.231	113.982	0.67696	0.0027803	0.022783	G2-like-transcription factor 24	Two-component response regulator ARR12
Zm00001d015526	323.366	578.265	-0.83856	7.3965e-07	2.3116e-05	-	Proteasome subunit beta type
Zm00001d015527	789.563	1374.54	-0.79982	1.9057e-06	5.2831e-05	-	Phytosulfokine receptor
Zm00001d015536	20.2497	0	Inf	1.996e-08	9.0085e-07	-//-
Zm00001d015537	8.09017	0	Inf	0.0067515	0.045769	-//-
Zm00001d015538	131.268	0.54454	7.9133	1.5962e-43	1.5917e-40	-//-
Zm00001d015611	289.568	0	Inf	1.6381e-64	2.489e-61	-	Cyclin-dependent kinases regulatory subunit 1
Zm00001d015614	1185.83	1955.82	-0.72188	0.00087197	0.0090957	MYB-transcription factor 50	Transcription factor MYB44
Zm00001d015623	200.169	477.683	-1.2548	1.2579e-06	3.6655e-05	-	Limonoid UDP-glucosyltransferase
Zm00001d015628	4938.32	3179.13	0.63539	2.2448e-06	6.0909e-05	-	Ribosome-like protein
Zm00001d015657	157.122	36.6743	2.099	9.561e-10	5.5069e-08	-	Phytoene dehydrogenase-like
Zm00001d015661	60.021	6.69318	3.1647	4.3338e-11	3.0459e-09	-	Auxin-responsive protein SAUR61
Zm00001d015670	70.5448	27.8024	1.3433	0.00018756	0.0025908	-//-
Zm00001d015690	214.982	131.594	0.70812	0.00097232	0.0098996	-//-
Zm00001d015700	54.1004	132.562	-1.293	0.0003224	0.0040645	-	Putative chloride channel-like protein CLC-g
Zm00001d015702	291.736	503.01	-0.78593	0.0026634	0.022034	-	Putative chloride channel-like protein CLC-g
Zm00001d015723	85.0658	43.876	0.95515	0.0024328	0.020521	-//-
Zm00001d015724	193.334	109.879	0.81518	0.0006613	0.0072964	-	(6-4)DNA photolyase
Zm00001d015743	330.042	157.441	1.0678	7.3043e-08	2.9062e-06	bZIP-transcription factor 61	Transcription factor HY5
Zm00001d015747	28.907	319.284	-3.4654	2.0822e-26	8.1027e-24	-	Protein disulfide-isomerase like 2-1
Zm00001d015754	1109.75	773.944	0.51993	0.00055924	0.0063617	-	Nuclear pore complex protein NUP205
Zm00001d015767	295.642	173.567	0.76836	0.00013275	0.001962	-//-
Zm00001d015772	32.5121	69.1705	-1.0892	0.0037637	0.029136	-	Putative UPF0481 protein
Zm00001d015778	2681.23	1666.74	0.68587	1.15e-06	3.3851e-05	-	EIN3-binding F-box protein 1
Zm00001d015788	2180.47	3220.78	-0.56277	4.5804e-05	0.00080086	proteasome component4	proteasome component4
Zm00001d015791	37.4629	72.0425	-0.94338	0.0046508	0.034372	-	F-box domain containing protein
Zm00001d015802	15.5061	74.6027	-2.2664	3.6752e-09	1.9099e-07	-//-
Zm00001d015818	937.615	524.825	0.83716	0.00146	0.013686	-	Phospholipase D gamma 1
Zm00001d015830	145.314	0	Inf	2.0393e-50	2.6028e-47	-//-
Zm00001d015839	91.8843	162.731	-0.8246	0.00072154	0.0078205	-	Chaperone protein dnaJ 6
Zm00001d015856	1506.04	2426.84	-0.68832	0.005181	0.037226	citrate synthase1	citrate synthase1
Zm00001d015857	451.657	242.616	0.89656	4.9443e-05	0.0008551	-	40S ribosomal protein S4-3
Zm00001d015863	3.38745	35.827	-3.4028	2.9759e-08	1.2885e-06	-	Mitotic spindle checkpoint protein BUBR1
Zm00001d015870	1.52268	105.206	-6.1105	4.0133e-33	2.3284e-30	-	Acetamidase/Formamidase family protein
Zm00001d015889	119.957	195.296	-0.70314	0.001441	0.013528	-//-
Zm00001d015895	181.436	299.042	-0.72089	0.0002095	0.0028374	-	hydroxyproline-rich glycoprotein family protein
Zm00001d015925	12.6313	51.3988	-2.0247	6.5018e-06	0.00015334	-	Serine/threonine-protein kinase AGC1-5
Zm00001d015927	261.049	621.184	-1.2507	1.301e-09	7.3213e-08	-	L-gulonolactone oxidase 3
Zm00001d015934	22.4305	146.94	-2.7117	4.1007e-19	8.7233e-17	-	Pectinesterase-2
Zm00001d015952	448.17	610.157	-0.44513	0.0068073	0.046	-	E3 ubiquitin-protein ligase SINAT4
Zm00001d015956	2168.55	3482.21	-0.68327	1.0037e-06	3.0015e-05	-	NAD(P)-binding Rossmann-fold superfamily protein
Zm00001d015962	1402.48	1932.92	-0.46281	0.0011343	0.011188	-	prolyl oligopeptidase family protein
Zm00001d015963	33.7405	78.3504	-1.2155	0.0022777	0.019479	-	Protein DETOXIFICATION 16
Zm00001d015969	589.871	989.251	-0.74594	1.0213e-05	0.0002248	-	IQ-domain 21
Zm00001d015976	107.004	189.931	-0.8278	0.00037032	0.0045554	-	Probable lactoylglutathione lyase chloroplastic
Zm00001d015984	378.004	242.064	0.64301	0.00055871	0.0063603	-	Transcription factor bHLH133
Zm00001d015985	943.198	690.682	0.44954	0.0029557	0.023973	sucrose export defective1	Probable tocopherol cyclase%2C chloroplastic
Zm00001d016000	2268.82	541.749	2.0662	9.0829e-31	4.6746e-28	MYB-related-transcription factor 74	Myb-related protein 3R-1
Zm00001d016016	185.64	60.8056	1.6102	0.00011181	0.0016948	-	Dynein light chain LC6%2C flagellar outer arm
Zm00001d016031	534.915	1844.29	-1.7857	2.1145e-18	4.1393e-16	-	GDSL esterase/lipase
Zm00001d016034	1867.35	1089.33	0.77754	0.00012832	0.0019071	cell division cycle202	cell division cycle202
Zm00001d016037	541.786	363.007	0.57773	0.0064345	0.043956	-	Adenine nucleotide alpha hydrolases-like superfamily protein
Zm00001d016060	278.955	389.02	-0.47981	0.0068564	0.046244	-	B-cell receptor-associated protein 31-like containing protein
Zm00001d016062	357.752	666.419	-0.89747	3.9558e-05	0.00070936	-	Late embryogenesis abundant (LEA) hydroxyproline-rich glycoprotein family
Zm00001d016066	587.685	412.265	0.51147	0.0025747	0.021462	-	F-box/kelch-repeat protein
Zm00001d016070	224.782	567.309	-1.3356	6.8766e-14	8.1268e-12	phosphate regulatory homolog1	phosphate regulatory homolog1
Zm00001d016076	69.4551	19.0826	1.8638	0.0059821	0.04155	-//-
Zm00001d016082	22.2233	96.3205	-2.1158	1.1321e-05	0.0002444	HMG-transcription factor 9	High mobility group B protein 6
Zm00001d016085	146.996	317.113	-1.1092	0.00039359	0.0047753	-//-
Zm00001d016091	28.3977	121.203	-2.0936	2.4935e-11	1.8634e-09	-	UDP-glycosyltransferase 73D1
Zm00001d016106	871.7	1194.93	-0.45502	0.0023239	0.019774	-	Probable protein phosphatase 2C 76
Zm00001d016130	5625.36	7904.7	-0.49077	0.00029187	0.0037538	-	GDSL esterase/lipase
Zm00001d016135	2.74408	16.8497	-2.6183	0.0017066	0.015475	-//-
Zm00001d016160	670.085	355.16	0.91588	0.00060735	0.0067976	potassium channel7	Potassium channel KAT1
Zm00001d016166	3069.04	4953.25	-0.69059	3.7866e-05	0.00068651	phosphoenolpyruvate carboxylase2	phosphoenolpyruvate carboxylase2
Zm00001d016167	29.7116	0	Inf	5.3544e-12	4.7067e-10	-//-
Zm00001d016170	298.584	434.803	-0.54223	0.0017822	0.015983	-	Peroxisome biogenesis protein 7
Zm00001d016175	224.467	322.643	-0.52343	0.0043178	0.032487	G2-like-transcription factor 39	Homeodomain-like superfamily protein
Zm00001d016198	1392.76	2109.41	-0.59889	3.8728e-05	0.00069829	glutamate-oxaloacetic transaminase3	glutamate-oxaloacetic transaminase3
Zm00001d016199	329.747	484.763	-0.55592	0.0013018	0.012482	-	FAD-binding Berberine family protein
Zm00001d016238	310.161	199.504	0.6366	0.00096897	0.0098719	-//-
Zm00001d016242	479.346	231.711	1.0487	2.311e-05	0.00044654	-	Probable leucine-rich repeat receptor-like serine/threonine-protein kinase
Zm00001d016255	38.6367	15.2807	1.3383	0.0049204	0.035854	HSF-transcription factor 18	Heat stress transcription factor C-1
Zm00001d016256	238.411	371.82	-0.64115	0.0026428	0.021913	-	Meiosis 5
Zm00001d016262	63.8151	14.714	2.1167	1.5243e-06	4.3584e-05	AP2-EREBP-transcription factor 191	Ethylene-responsive transcription factor ERF036
Zm00001d016271	717.82	250.711	1.5176	8.5897e-07	2.616e-05	-//-
Zm00001d016273	165.895	84.1227	0.9797	6.5826e-05	0.001091	-	P-loop nucleoside triphosphate hydrolases superfamily protein with CH (Calponin Homology) domain
Zm00001d016286	778.374	578.614	0.42786	0.0053751	0.038276	-	haloacid dehalogenase-like hydrolase family protein
Zm00001d016294	254.583	394.398	-0.63151	0.00048323	0.0056396	-	Abscisic acid receptor PYL2
Zm00001d016301	14.3554	68.9625	-2.2642	1.8348e-08	8.3399e-07	-	Inorganic pyrophosphatase 1
Zm00001d016308	1667.91	1089.38	0.61454	2.0049e-05	0.00039686	-//-
Zm00001d016347	459.573	625.79	-0.44539	0.0071815	0.04794	-	Calcium-binding EF hand family protein
Zm00001d016373	2501.21	3292.64	-0.39662	0.0043261	0.032526	-	Aminopeptidase M1
Zm00001d016402	4251.99	5571.43	-0.38991	0.0038098	0.029433	-	Coatomer subunit beta'-3
Zm00001d016439	1921.59	2782.43	-0.53405	0.00013527	0.0019927	-	26S protease regulatory subunit 8 homolog B
Zm00001d016440	438.337	639.094	-0.54399	0.00092489	0.0095447	-	DNAJ heat shock family protein
Zm00001d016443	67.8945	138.044	-1.0238	0.0013858	0.013122	-	Peroxidase 64
Zm00001d016463	1850.05	2481.29	-0.42353	0.002752	0.022598	-	7-dehydrocholesterol reductase
Zm00001d016469	18717.8	6227.13	1.5878	1.558e-26	6.2142e-24	-	Gamma-glutamylcyclotransferase 2-2
Zm00001d016474	2765.79	1396.98	0.98538	5.817e-12	5.0576e-10	-	Probable protein phosphatase 2C 74
Zm00001d016512	737.052	1156.13	-0.64946	1.6796e-05	0.00034315	-	Peptidyl-prolyl cis-trans isomerase FKBP65
Zm00001d016528	849.684	1387.16	-0.70714	1.64e-06	4.6352e-05	-	Nuclear transport factor 2 (NTF2) family protein with RNA binding (RRM-RBD-RNP motifs) domain
Zm00001d016553	1698.19	2462.75	-0.53627	0.00014861	0.0021487	-	F-box/kelch-repeat protein
Zm00001d016557	189.542	84.5693	1.1643	3.4651e-06	8.8243e-05	-	Ankyrin repeat family protein
Zm00001d016559	977.119	1402.84	-0.52174	0.00036651	0.0045199	-	Ubiquitin-activating enzyme E1 domain-containing protein 1
Zm00001d016564	645.938	390.431	0.72633	0.007385	0.049073	-	uncharacterized protein [Source:UniProtKB/TrEMBL;Acc:B6U0E1]
Zm00001d016567	96.5446	155.621	-0.68877	0.0052758	0.037771	-//-
Zm00001d016595	233.484	143.727	0.7	0.0017638	0.015854	-	RNA pseudouridine synthase 7
Zm00001d016625	93.5045	14.5785	2.6812	5.6264e-13	5.6456e-11	-	Os02g0519800 protein
Zm00001d016635	96.3672	204.314	-1.0842	0.0022603	0.019362	-	C2 domain protein
Zm00001d016649	94.6031	51.0054	0.89124	0.0031121	0.025001	-//-
Zm00001d016655	5957.54	2896.11	1.0406	0.00046571	0.0054777	-//-
Zm00001d016661	40.6746	92.2465	-1.1814	0.00017425	0.0024441	-	Peptidyl-prolyl cis-trans isomerase CYP19-1
Zm00001d016691	1430.06	3359.48	-1.2322	2.8079e-17	4.843e-15	-	Copper transport protein CCH
Zm00001d016696	50.0748	90.6489	-0.85621	0.0050772	0.036711	-	alpha/beta-Hydrolases superfamily protein
Zm00001d016715	1600.14	2705.36	-0.75763	0.0037427	0.029001	-//-
Zm00001d016719	70.8727	380.067	-2.423	7.4006e-08	2.9408e-06	-	U-box domain-containing protein 29
Zm00001d016722	1016.63	1468.45	-0.5305	0.00029623	0.0038007	-	Cytochrome b-c1 complex subunit 6
Zm00001d016723	146.123	792.251	-2.4388	2.0341e-18	4.0066e-16	-	Histone H3
Zm00001d016741	360	694.077	-0.9471	4.0161e-05	0.00071752	-	Pectinesterase inhibitor domain containing protein
Zm00001d016758	89.9781	153.786	-0.77328	0.0017881	0.016027	-//-
Zm00001d016786	294.82	419.965	-0.51043	0.005097	0.036805	-	PDIL5-3-Zea mays protein disulfide isomerase
Zm00001d016787	425.359	616.05	-0.53437	0.0012488	0.012086	-	SLL1 protein
Zm00001d016797	1709.35	2465.89	-0.52866	0.00015183	0.0021883	-	Transmembrane 9 superfamily member 1
Zm00001d016802	5064.85	3248.73	0.64064	0.0051094	0.036878	-	L-ascorbate peroxidase S chloroplastic/mitochondrial
Zm00001d016817	1112.3	569.768	0.9651	0.00012942	0.001919	-//-
Zm00001d016864	4170.02	6001.26	-0.52521	8.8129e-05	0.0013908	-	NADH dehydrogenase [ubiquinone] 1 beta subcomplex subunit 3-A
Zm00001d016874	86.1091	150.796	-0.80836	0.0013371	0.012755	-	RING/U-box superfamily protein
Zm00001d016877	756.398	533.532	0.50357	0.001289	0.01237	-	RNA 2'-phosphotransferase Tpt1 / KptA family
Zm00001d016898	1777.75	1181.28	0.58971	5.6703e-05	0.00096344	-	Transposon protein Mutator sub-class
Zm00001d016913	452.457	316.041	0.51767	0.0032388	0.025812	-//-
Zm00001d016915	3066.1	1687.74	0.86131	9.2203e-10	5.3202e-08	-	Cryptochrome-1
Zm00001d016933	341.366	160.583	1.088	2.9816e-08	1.2892e-06	-	loricrin-related
Zm00001d016934	145.91	66.0878	1.1426	0.0011457	0.011286	-	Galactose mutarotase-like superfamily protein
Zm00001d016938	328.337	522.124	-0.66922	8.698e-05	0.0013761	sucrose transporter5	sucrose transporter GRMZM2G081589
Zm00001d016941	764.621	558.957	0.45201	0.0047316	0.034813	-	RING/FYVE/PHD zinc finger superfamily protein
Zm00001d016956	1271.68	808.616	0.6532	0.00020913	0.0028348	-//-
Zm00001d016957	8.38362	0	Inf	0.00067697	0.0074385	MADS-transcription factor 19	Agamous-like MADS-box protein AGL16
Zm00001d016963	1287.29	860.72	0.58072	0.00013861	0.002027	-	Bifunctional riboflavin biosynthesis protein RIBA 1 chloroplastic
Zm00001d016979	59.6758	111.714	-0.9046	0.0017234	0.015587	prohibitin3	prohibitin3
Zm00001d016982	167.308	253.132	-0.59738	0.0037773	0.029234	-	Protein NRT1/ PTR FAMILY 6.4
Zm00001d016991	15827.7	12432.4	0.34834	0.0075472	0.04985	-//-
Zm00001d016995	1162.88	607.737	0.93618	9.1924e-10	5.3138e-08	-	Protein PHYLLO chloroplastic
Zm00001d016996	673.919	364.479	0.88674	8.7635e-08	3.4269e-06	-	Protein PHYLLO chloroplastic
Zm00001d016997	64.9488	7.53509	3.1076	1.4362e-11	1.1136e-09	-//-
Zm00001d017037	127.47	73.1401	0.80142	0.0020043	0.017555	-	PTB domain-containing engulfment adapter protein 1 isoform 1
Zm00001d017041	103.643	49.0477	1.0794	0.0046867	0.03457	-//-
Zm00001d017042	810.243	1201.51	-0.56842	0.0029682	0.024036	-	Serine/threonine-protein kinase Nek4
Zm00001d017043	1.88099	15.2775	-3.0219	0.00093507	0.0096202	-	OSJNBb0022F23.8 protein
Zm00001d017046	22.4812	62.0707	-1.4652	0.00012762	0.0018993	-	Transducin/WD40 repeat-like superfamily protein
Zm00001d017065	1318.5	342.777	1.9436	7.178e-05	0.0011759	-//-
Zm00001d017071	143.87	33.2576	2.113	9.0536e-10	5.2551e-08	-	Plant intracellular Ras-group-related LRR protein 3
Zm00001d017076	169.255	97.5529	0.79495	0.00087872	0.0091512	-//-
Zm00001d017079	991.149	1433.41	-0.53228	0.0064635	0.044126	-	BTB/POZ domain-containing protein
Zm00001d017085	1646.58	2896.73	-0.81495	1.2213e-06	3.5656e-05	-	beta-14-N-acetylglucosaminyltransferase family protein
Zm00001d017091	467.97	637.245	-0.44543	0.006665	0.045288	-	Isocitrate dehydrogenase [NAD] regulatory subunit 3 mitochondrial
Zm00001d017107	295.009	439.956	-0.5766	0.00091172	0.0094301	-	BCL-2 binding anthanogene-1
Zm00001d017110	63.9657	111.186	-0.79761	0.0048162	0.035297	-	Steroid nuclear receptor ligand-binding
Zm00001d017112	169.588	100.601	0.75339	0.0049443	0.035971	ABI3-VP1-transcription factor 35	B3 domain-containing protein
Zm00001d017117	2507.1	3518.64	-0.489	0.00038303	0.004672	-	26S proteasome non-ATPase regulatory subunit 6 homolog
Zm00001d017147	5768.22	1998.88	1.5289	4.5975e-28	2.0096e-25	double B-box zinc finger protein6	-
Zm00001d017176	1810.23	1130.33	0.67943	3.4608e-06	8.8203e-05	C2C2-CO-like-transcription factor 3	CONSTANS-like protein CO5
Zm00001d017178	588.569	346.448	0.76457	4.2764e-06	0.00010677	-//-
Zm00001d017186	6405.42	8367.89	-0.38557	0.0041992	0.03179	hydroxycinnamoyltransferase6	Shikimate O-hydroxycinnamoyltransferase
Zm00001d017203	1096.16	511.049	1.1009	1.0656e-12	1.0211e-10	-	Regulatory subunit
Zm00001d017208	26.3264	8.88151	1.5676	0.0075017	0.049658	-	Tic20-like protein
Zm00001d017212	113.154	67.8648	0.73756	0.0063881	0.043733	-	LRR receptor-like serine/threonine-protein kinase EFR
Zm00001d017213	2066.39	1498.9	0.4632	0.0012758	0.012277	-	Phosphatidylinositol N-acetyglucosaminlytransferase subunit P-related
Zm00001d017215	223.009	109.981	1.0198	3.6084e-05	0.00066059	-	Serine/threonine protein phosphatase 2A 55 kDa regulatory subunit B beta isoform
Zm00001d017241	47.9083	91.3663	-0.93139	0.0019624	0.01725	-	Two-component response regulator-like APRR1
Zm00001d017258	1718.99	2340.87	-0.44549	0.0015461	0.014321	-	Succinate--CoA ligase [ADP-forming] subunit beta mitochondrial
Zm00001d017271	7774.12	13660.8	-0.81329	1.2965e-09	7.3092e-08	-	Adenosine kinase 2
Zm00001d017282	1087.18	1552.2	-0.51371	0.00039426	0.0047816	-	Nucleotide/sugar transporter family protein
Zm00001d017292	51.9324	131.12	-1.3362	1.6955e-06	4.754e-05	GRMZM2G153488	Defensin-like protein 6
Zm00001d017306	311.385	207.193	0.58773	0.0024974	0.02096	-	ARM repeat superfamily protein
Zm00001d017308	1250.43	751.314	0.73493	1.2202e-06	3.5656e-05	-	B-block binding subunit of TFIIIC
Zm00001d017373	1180.32	884.529	0.41619	0.0055285	0.039106	-	RNA polymerase II C-terminal domain phosphatase-like 1
Zm00001d017374	240.005	82.1516	1.5467	1.7268e-11	1.3182e-09	-	Protein kinase superfamily protein
Zm00001d017383	102.577	187.391	-0.86934	0.0029563	0.023973	MYB-transcription factor 26	myb domain protein 19
Zm00001d017392	1014.3	741.603	0.45176	0.0026118	0.021698	-	Cyclin-T1-3
Zm00001d017401	2524.49	3961.51	-0.65006	2.1837e-06	5.9551e-05	-	Hsp70-Hsp90 organizing protein 3
Zm00001d017438	213.075	122.085	0.80347	0.00064761	0.0071677	-//-
Zm00001d017454	16024.5	28158.5	-0.81329	6.6024e-06	0.00015525	-//-
Zm00001d017456	2091.39	3221.93	-0.62347	5.8253e-06	0.00013938	ypt homolog4	ypt homolog4
Zm00001d017459	323.01	455.578	-0.49612	0.0052957	0.037845	-//-
Zm00001d017487	687.545	442.018	0.63735	0.00016018	0.0022867	-//-
Zm00001d017504	73.0479	38.3307	0.93034	0.0068242	0.046095	-	zinc finger (C2H2 type) family protein
Zm00001d017505	2101.94	1433.37	0.55231	0.0029646	0.024022	-	Homeodomain-like superfamily protein
Zm00001d017536	614.558	428.776	0.51933	0.0032167	0.025667	-	Major facilitator superfamily protein
Zm00001d017540	843.204	1325.45	-0.65253	8.9916e-06	0.00019994	geranylgeranyl pyrophosphate synthase4	geranylgeranyl pyrophosphate synthase4
Zm00001d017550	253.887	167.587	0.59927	0.0033778	0.026698	-	Protein S-acyltransferase 10
Zm00001d017559	40.1833	15.6309	1.3622	0.0034172	0.02693	-	basic helix-loop-helix (bHLH) DNA-binding superfamily protein
Zm00001d017570	33.1351	10.2731	1.6895	0.0016552	0.015099	-	Aluminum-activated malate transporter 10
Zm00001d017583	944.278	603.297	0.64634	0.0040312	0.030751	-	Generic methyltransferase
Zm00001d017601	1288.69	2326.01	-0.85195	2.8747e-08	1.2514e-06	-	Bifunctional dTDP-4-dehydrorhamnose 35-epimerase/dTDP-4-dehydrorhamnose reductase
Zm00001d017606	273.918	868.092	-1.6641	5.6818e-24	1.85e-21	OVATE-transcription factor 23	Transcription repressor OFP6
Zm00001d017607	114.915	193.8	-0.754	0.0012251	0.011898	-	protein; Pentatricopeptide (PPR) repeat-containing protein-like
Zm00001d017608	722.299	968.634	-0.42336	0.006613	0.045002	methyl erythritol cyclodiphosphate synthase2	methyl erythritol cyclodiphosphate synthase2
Zm00001d017609	667.345	468.63	0.50998	0.0016152	0.014828	MYB-related-transcription factor 100	Protein REVEILLE 6
Zm00001d017615	676.602	361.586	0.90397	7.3552e-05	0.0011968	-	RING/U-box superfamily protein
Zm00001d017619	269.122	67.9103	1.9866	5.8501e-15	7.9098e-13	-	uncharacterized protein [Source:UniProtKB/TrEMBL;Acc:B6U6D2]
Zm00001d017638	3398.35	2349	0.53278	0.00013223	0.0019561	-	Expressed protein; protein
Zm00001d017644	221.792	125.098	0.82615	0.00014907	0.0021533	-	RNA polymerase I specific transcription initiation factor RRN3 protein
Zm00001d017653	80.5183	135.907	-0.75523	0.0024329	0.020521	-	E3 ubiquitin-protein ligase ATL4
Zm00001d017660	910.28	671.742	0.4384	0.0044256	0.033103	-	Protein PHOTOPERIOD-INDEPENDENT EARLY FLOWERING 1
Zm00001d017677	1007.15	641.844	0.64999	3.3429e-05	0.00061908	bHLH-transcription factor 53	Transcription factor bHLH71
Zm00001d017685	307.706	188.487	0.70709	0.00064709	0.0071645	-	Chaperone DnaJ-domain superfamily protein
Zm00001d017689	508.892	215.91	1.2369	6.6801e-12	5.669e-10	-	SNARE associated Golgi protein family
Zm00001d017699	2994.92	5867.34	-0.97019	4.5519e-05	0.00079763	-	Probable xyloglucan endotransglucosylase/hydrolase protein 30
Zm00001d017706	961.921	497.343	0.95168	0.00013705	0.0020088	-	Pentatricopeptide repeat-containing protein
Zm00001d017753	274.912	403.455	-0.55344	0.0019808	0.017379	-	Carboxylic ester hydrolase
Zm00001d017770	232.63	132.927	0.8074	0.0011486	0.011309	-	Soluble inorganic pyrophosphatase 2
Zm00001d017773	1788.05	858.985	1.0577	7.8903e-13	7.7707e-11	TUB-transcription factor 9	TUB-transcription factor 9
Zm00001d017782	99.8629	309.027	-1.6297	1.6334e-14	2.0932e-12	MYB-related-transcription factor 78	SANT/MYB protein
Zm00001d017786	1269.27	1673.89	-0.3992	0.0051165	0.036914	putidaredoxin reductase homolog1	putidaredoxin reductase homolog1
Zm00001d017798	462.041	318.882	0.535	0.002422	0.02044	-	Histone-lysine N-methyltransferase SUVR5
Zm00001d017809	1088.48	1885.43	-0.79258	4.5649e-08	1.9217e-06	-	Heat shock 70 kDa protein 17
Zm00001d017810	781.014	487.012	0.68139	3.4173e-05	0.00063031	-//-
Zm00001d017814	1775.71	2313.03	-0.38139	0.005427	0.038508	-//-
Zm00001d017830	3262.22	4996.71	-0.61512	6.4716e-06	0.00015296	-	Pyrophosphate--fructose 6-phosphate 1-phosphotransferase subunit alpha 2
Zm00001d017840	9274.96	6375.45	0.54081	5.6755e-05	0.00096381	-	Delta(12)-fatty-acid desaturase
Zm00001d017847	2203.65	2968.46	-0.42982	0.0018729	0.0166	-	Outer envelope pore protein 16-3 chloroplastic/mitochondrial
Zm00001d017857	14069.9	21456.4	-0.60879	4.4502e-06	0.00011042	adenine nucleotide translocator1	adenine nucleotide translocator1
Zm00001d017872	3605.44	2297.51	0.65011	2.5223e-06	6.735e-05	-	Transducin/WD40 repeat-like superfamily protein
Zm00001d017888	134.861	75.3129	0.84051	0.0010778	0.010768	-	Calcium-dependent protein kinase 14
Zm00001d017895	606.566	424.923	0.51346	0.0016868	0.015326	-	Cellulose synthase-like protein E1
Zm00001d017900	64.3648	143.219	-1.1539	0.00071974	0.0078063	C2C2-Dof-transcription factor 42	Dof zinc finger protein DOF5.4
Zm00001d017901	111.739	0	Inf	2.6311e-40	2.2094e-37	-	Phosphoenolpyruvate/phosphate translocator 2 chloroplastic
Zm00001d017902	11.2268	0	Inf	5.9039e-05	0.00099835	-	Pumilio homolog 24
Zm00001d017907	929.336	1272.08	-0.45292	0.0025192	0.021098	-	Protein TIC 20-v chloroplastic
Zm00001d017913	2187.32	1488.23	0.55557	9.517e-05	0.0014814	-	Protein NSP-INTERACTING KINASE 1
Zm00001d017935	1257.83	734.894	0.77533	2.2142e-05	0.00043133	-	zinc ion binding
Zm00001d017939	866.036	591.644	0.5497	0.00047921	0.0056092	2C2-CO-like-transcription factor 12	Zinc finger protein CONSTANS-LIKE 7
Zm00001d017947	288.976	154.001	0.90801	2.3118e-05	0.00044654	-	Microtubule motor
Zm00001d017951	765.824	384.208	0.99512	1.3968e-09	7.8333e-08	-	Nudix hydrolase 17 mitochondrial
Zm00001d017953	1098.87	742.136	0.56627	0.00014374	0.0020886	-	Probable peroxygenase 4
Zm00001d017955	320.304	168.665	0.92528	0.0026	0.021622	-	Cysteine-rich repeat secretory protein 15
Zm00001d017966	1699.89	3084.39	-0.85954	3.6181e-07	1.2178e-05	-	Dihydropyrimidine dehydrogenase (NADP(+)) chloroplastic
Zm00001d017968	21.3795	51.5397	-1.2695	0.0017836	0.015991	-//-
Zm00001d017978	871.651	1204.89	-0.46707	0.0018249	0.016281	-	Endoglucanase 1
Zm00001d017982	2910.91	2019.68	0.52735	0.00011123	0.0016884	-	DExH-box ATP-dependent RNA helicase DExH15 chloroplastic
Zm00001d017983	180.39	283.444	-0.65195	0.0011795	0.011545	-	formin homologue 4
Zm00001d017984	1335.85	1932.6	-0.53278	0.00014582	0.0021122	-	Probable galacturonosyltransferase-like 9
Zm00001d017985	2854.93	3784.38	-0.4066	0.0027273	0.02245	-	Pyruvate dehydrogenase E1 component alpha subunit
Zm00001d018001	930.6	1587.83	-0.77082	9.9487e-05	0.0015366	-	Nucleobase-ascorbate transporter 6
Zm00001d018006	65.4932	26.2972	1.3164	0.00034157	0.0042625	-	Serine/threonine-protein kinase WNK (With No Lysine)-related
Zm00001d018017	361.656	795.703	-1.1376	2.3066e-06	6.2227e-05	-//-
Zm00001d018034	29170.9	21086	0.46824	0.00035984	0.0044469	geranylgeranyl hydrogenase1	geranylgeranyl hydrogenase1
Zm00001d018047	377.771	236.075	0.67827	0.00026241	0.0034303	-	B-block binding subunit of TFIIIC
Zm00001d018058	168.409	305.915	-0.86116	0.00019281	0.0026507	-	Glutaredoxin family protein
Zm00001d018059	469.726	319.1	0.55781	0.0013722	0.01304	-	L-type lectin-domain containing receptor kinase IX.1
Zm00001d018090	3859.51	5230.61	-0.43856	0.0012291	0.011928	annexin2	annexin2
Zm00001d018096	513.211	746.582	-0.54075	0.00076322	0.0081889	-	50S ribosomal protein L29
Zm00001d018098	335.635	236.387	0.50574	0.0072042	0.048031	-	Amidase
Zm00001d018099	1775.16	1165.94	0.60645	3.2122e-05	0.00059871	adenosine 5'-phosphosulfate reductase-like4	adenosine 5'-phosphosulfate reductase-like4
Zm00001d018104	723.717	386.326	0.90561	0.00057317	0.0064878	-	EPIDERMAL PATTERNING FACTOR-like protein 1
Zm00001d018106	159.511	423.734	-1.4095	0.0021204	0.018372	-	Protein EXORDIUM
Zm00001d018107	2109.79	4421.62	-1.0675	0.0022117	0.019004	-	Protein EXORDIUM
Zm00001d018112	1378.65	1863.84	-0.43502	0.0026076	0.021668	-	Polyadenylate-binding protein 3
Zm00001d018117	20.5453	105.503	-2.3604	3.097e-12	2.8316e-10	-//-
Zm00001d018122	250.531	641.866	-1.3573	1.4708e-08	6.8412e-07	-	E3 ubiquitin-protein ligase ATL6
Zm00001d018134	3373.41	5987.31	-0.8277	1.1007e-09	6.2942e-08	-	Peptidyl-prolyl cis-trans isomerase FKBP12
Zm00001d018135	529.24	196.959	1.426	2.1921e-09	1.1736e-07	-	ER6 protein
Zm00001d018141	501.498	291.318	0.78365	9.2971e-06	0.0002063	-	Ribosome production factor 2 homolog
Zm00001d018144	605.545	942.485	-0.63823	3.4529e-05	0.00063651	-	ARM repeat superfamily protein
Zm00001d018149	2905.52	1585.61	0.87376	0.0051892	0.037276	cyclin-dependent kinase inhibitor5	Cyclin-dependent kinase inhibitor 2
Zm00001d018150	457.209	100.939	2.1794	1.2561e-09	7.0942e-08	-//-
Zm00001d018151	8.8961	32.4218	-1.8657	0.00071712	0.0077805	-	Protein CHROMATIN REMODELING 25
Zm00001d018181	488.655	21.3759	4.5148	3.6379e-28	1.6123e-25	flavonol synthase2	flavonol synthase2
Zm00001d018183	2762.66	4450.27	-0.68784	5.4247e-07	1.7432e-05	mitochondrial phosphate transporter1	mitochondrial phosphate transporter1
Zm00001d018184	1425.25	2310.35	-0.6969	1.577e-06	4.4808e-05	flavonol synthase1	flavonol synthase1
Zm00001d018187	1549.46	2432.35	-0.65058	3.2117e-06	8.2515e-05	-	Mitochondrial phosphate carrier protein 3 mitochondrial
Zm00001d018191	9.97675	239.275	-4.584	2.5862e-14	3.1862e-12	AP2-EREBP-transcription factor 136	Ethylene-responsive transcription factor ERF014
Zm00001d018199	1202.44	784.844	0.61549	4.3044e-05	0.00076172	-	PHD finger family protein
Zm00001d018200	245.494	142.299	0.78676	0.00029101	0.0037454	-	SAUR12-auxin-responsive SAUR family member
Zm00001d018207	556.597	394.53	0.4965	0.0030005	0.024245	-	Ubiquitin ligase protein COP1
Zm00001d018211	2782.06	5174.63	-0.8953	0.0048275	0.03535	1-aminocyclopropane-1-carboxylate oxidase35	1-aminocyclopropane-1-carboxylate oxidase35
Zm00001d018214	8207.17	14468.3	-0.81794	2.4049e-05	0.0004634	-	O-Glycosyl hydrolases family 17 protein
Zm00001d018217	577.046	782.115	-0.43869	0.0047221	0.03475	-	(Rice Genome Annotation Project) expressed protein
Zm00001d018225	662.146	1196.44	-0.85352	0.00013641	0.0020003	Homeobox-transcription factor 71	Homeodomain leucine zipper family IV protein
Zm00001d018226	757.593	564.821	0.42363	0.0075106	0.04967	-	UPF0614 C14orf102-like protein
Zm00001d018235	32.641	75.0732	-1.2016	0.00043384	0.0051635	-//-
Zm00001d018241	204.447	371.328	-0.86097	0.00010024	0.0015467	-	DNA-3-methyladenine glycosylase
Zm00001d018243	151.015	233.655	-0.62969	0.0028983	0.02358	-	Replication factor C subunit 5
Zm00001d018247	1415.31	740.056	0.93541	5.1506e-10	3.1246e-08	-	Zinc finger protein
Zm00001d018255	338.867	157.184	1.1083	0.00087273	0.0091007	CCAAT-HAP2-transcription factor 213	Nuclear transcription factor Y subunit A-3
Zm00001d018257	1593.16	937.334	0.76525	1.304e-06	3.7929e-05	-//-
Zm00001d018261	1817.75	1245.81	0.54507	0.0052278	0.037478	-	LRR receptor-like serine/threonine-protein kinase ERECTA
Zm00001d018277	1003.4	1673.55	-0.73802	4.9206e-07	1.5989e-05	-	UMP-CMP kinase 3
Zm00001d018282	3438.61	4666.6	-0.44055	0.0018797	0.016651	-	Subtilisin-like protease SBT1.4
Zm00001d018284	35.5404	67.2361	-0.91978	0.0068465	0.046197	-//-
Zm00001d018287	339.804	237.082	0.51931	0.0052018	0.037308	-	ATP-dependent DNA helicase Q-like 3
Zm00001d018291	331.664	205.848	0.68814	0.00035434	0.0043918	-	Transducin/WD40 repeat-like superfamily protein
Zm00001d018309	2526.05	3355.2	-0.40952	0.0032389	0.025812	MSS1 homolog	MSS1 homolog
Zm00001d018331	401.002	274.576	0.5464	0.002339	0.019871	-	Hsp70-Hsp90 organizing protein 2
Zm00001d018333	1599.09	2097.32	-0.39129	0.0045709	0.033885	diacylglycerol kinase6	Diacylglycerol kinase
Zm00001d018338	1009.07	497.777	1.0195	4.6436e-05	0.00080969	-//-
Zm00001d018342	3143.23	1372.11	1.1959	2.7166e-06	7.152e-05	trehalose-6-phosphate synthase11	trehalose-6-phosphate synthase11
Zm00001d018349	572.947	777.666	-0.44075	0.0049361	0.035936	-	T-complex protein 1 subunit alpha
Zm00001d018350	1547.4	2295.57	-0.569	0.00038191	0.0046708	-	UDP-glucuronate 4-epimerase 1
Zm00001d018362	16469.7	9706.92	0.76273	4.4869e-08	1.8963e-06	-	Protein TSS
Zm00001d018367	79.9902	316.057	-1.9823	6.8354e-09	3.3711e-07	-	Spermidine hydroxycinnamoyl transferase
Zm00001d018369	348.099	192.869	0.85187	0.00035325	0.0043808	-	Serine carboxypeptidase 24
Zm00001d018370	4583.75	6476.03	-0.49858	0.00025726	0.0033712	pco101682(581)	Leucine aminopeptidase 2 chloroplastic
Zm00001d018371	586.839	397.895	0.56058	0.00063169	0.0070183	-	Formin-like protein 18
Zm00001d018384	108.659	667.19	-2.6183	1.1456e-20	2.8337e-18	minichromosome maintenance5	DNA replication licensing factor MCM5
Zm00001d018389	5189.96	7014.36	-0.43459	0.00095416	0.0097678	-	Transmembrane 9 superfamily protein member 2
Zm00001d018406	519.362	725.911	-0.48305	0.0019538	0.017194	-	MGD2
Zm00001d018409	2205.69	2933.33	-0.41131	0.0030713	0.024729	-	26S protease regulatory subunit 6A homolog A
Zm00001d018410	1712.02	2372.84	-0.47091	0.00075284	0.0080937	-	40S ribosomal protein S30
Zm00001d018415	65.3657	278.779	-2.0925	3.1131e-18	6.0204e-16	proliferating cell nuclear antigen1	Proliferating cell nuclear antigen
Zm00001d018418	1031.54	1367.23	-0.40645	0.0064321	0.043949	-	oxidoreductase zinc-binding dehydrogenase family protein
Zm00001d018430	72.9223	37.6093	0.95527	0.004408	0.032987	-//-
Zm00001d018435	29.3365	69.6106	-1.2466	0.00047649	0.0055857	NAC-transcription factor 104	NAC domain containing protein 74
Zm00001d018445	1007.4	602.469	0.74167	1.5463e-06	4.4053e-05	phosphate transporter3	phosphate transporter3
Zm00001d018452	763.535	1082.7	-0.50387	0.00078138	0.00835	-	F-box protein PP2-B10
Zm00001d018461	1286.31	2738.46	-1.0901	1.3982e-14	1.821e-12	-	Thioredoxin
Zm00001d018467	952.303	546.116	0.80221	3.4588e-07	1.1704e-05	-	homolog of Synechocystis YCF37
Zm00001d018470	593.402	315.876	0.90965	7.755e-08	3.0701e-06	-	Carboxyl-terminal-processing peptidase 2 chloroplastic
Zm00001d018474	3747.63	7077.43	-0.91725	0.00041369	0.0049681	-	GDSL esterase/lipase LTL1
Zm00001d018475	363.735	196.027	0.89184	3.3658e-05	0.00062188	-	CLIP-associated protein
Zm00001d018479	3629.85	4948.84	-0.44718	0.0011186	0.011068	-	NADH dehydrogenase [ubiquinone] 1 alpha subcomplex subunit 9 mitochondrial
Zm00001d018484	638.643	452.779	0.4962	0.00238	0.02016	-	Actin-related protein 2/3 complex subunit 1A
Zm00001d018488	909.463	671.744	0.4371	0.0045377	0.033689	cytochrome P450 13	cytochrome P450 13
Zm00001d018491	52.1973	174.961	-1.745	0.00068717	0.007517	-//-
Zm00001d018496	1801.06	1223.64	0.55767	0.00010735	0.001639	-	Pumilio homolog 4
Zm00001d018498	1152.44	689.302	0.74149	0.00089516	0.009286	-	Cysteine proteinases superfamily protein
Zm00001d018511	371.995	260.992	0.51127	0.0046086	0.034119	-	Probable E3 ubiquitin-protein ligase RHB1A
Zm00001d018523	1597.54	2129.88	-0.41492	0.0034386	0.027058	-	26S proteasome non-ATPase regulatory subunit 12 homolog B
Zm00001d018531	37.4372	192.386	-2.3615	3.1348e-11	2.2786e-09	-	Replication protein A 32 kDa subunit A
Zm00001d018600	4.27306	17.9332	-2.0693	0.0052863	0.037803	-//-
Zm00001d018604	459.942	240.798	0.93363	2.2794e-07	8.1177e-06	-//-
Zm00001d018609	197.913	83.5162	1.2447	1.8781e-07	6.8412e-06	-	myosin heavy chain-related
Zm00001d018614	430.81	269.421	0.67719	0.00021923	0.0029429	-	Glutamate receptor 3.4
Zm00001d018624	10.1898	106.086	-3.38	1.5384e-09	8.5372e-08	kinesin-related protein11	kinesin-related protein11
Zm00001d018625	1313.3	878.577	0.57996	9.6561e-05	0.0015001	-	Calcineurin-like metallo-phosphoesterase superfamily protein
Zm00001d018626	2555.55	1945.3	0.39364	0.0046579	0.034405	-	Outer arm dynein light chain 1 protein
Zm00001d018630	276.144	178.508	0.62943	0.0020181	0.017642	-	Disease resistance response protein 206
Zm00001d018636	578.361	334.243	0.79108	3.7236e-06	9.4225e-05	-//-
Zm00001d018642	455.003	240.247	0.92136	9.4018e-07	2.8356e-05	-	Transducin/WD40 repeat-like superfamily protein
Zm00001d018652	984.174	607.058	0.69708	0.00018525	0.0025697	-	FAD/NAD(P)-binding oxidoreductase family protein
Zm00001d018657	1302.13	981.544	0.40775	0.0061503	0.042469	-	PHD finger family protein
Zm00001d018660	299.587	200.333	0.58058	0.0028939	0.02355	-	4-coumarate--CoA ligase-like 5
Zm00001d018668	6458.02	4638.31	0.47749	0.00041497	0.004978	-	Protein C2-DOMAIN ABA-RELATED 4
Zm00001d018677	139.294	34.9494	1.9948	9.5204e-12	7.8296e-10	GNAT-transcription factor 31	Probable N-acetyltransferase HLS1
Zm00001d018716	91.6468	200.186	-1.1272	1.0587e-06	3.1454e-05	-	Galactoside 2-alpha-L-fucosyltransferase
Zm00001d018744	827.95	18.3167	5.4983	1.8112e-06	5.0387e-05	-	Putative cyclotide family protein [Source:UniProtKB/TrEMBL;Acc:Q4KWL5]
Zm00001d018746	93.9854	34.211	1.458	0.0011278	0.011141	-//-
Zm00001d018758	1193.84	1716.31	-0.5237	0.00044056	0.0052317	succinate dehydrogenase1	succinate dehydrogenase1
Zm00001d018781	3381.89	2491.58	0.44077	0.0015461	0.014321	-	Seed maturation protein
Zm00001d018788	133.6	436.824	-1.7091	2.7714e-17	4.8061e-15	-	Patatin-like protein 6
Zm00001d018792	366.171	222.681	0.71754	0.00012838	0.0019071	-	WPP domain-associated protein
Zm00001d018795	6009.99	3774.31	0.67115	7.6973e-07	2.3915e-05	-	187-kDa microtubule-associated protein AIR9
Zm00001d018796	2293.79	1489.9	0.62252	0.00018305	0.0025457	-	High-light-induced protein chloroplastic
Zm00001d018803	452.372	266.886	0.76129	0.00040114	0.0048431	-	Probable inositol transporter 2
Zm00001d018809	703.623	1205.84	-0.77716	2.2522e-07	8.0296e-06	glutathione transferase6	glutathione transferase6
Zm00001d018822	599.639	302.849	0.9855	1.101e-08	5.2752e-07	-	Core-2/I-branching beta-16-N-acetylglucosaminyltransferase family protein
Zm00001d018829	407.217	189.365	1.1046	3.8241e-06	9.631e-05	C2C2-YABBY-transcription factor 3	Protein YABBY
Zm00001d018867	733.154	1001.49	-0.44997	0.0025712	0.021439	-	Syntaxin 132
Zm00001d018901	1682.52	1246.53	0.43271	0.0022788	0.019484	-	protein containing PDZ domain a K-box domain and a TPR region
Zm00001d018930	77.144	176.656	-1.1953	2.5881e-05	0.00049423	CPP-transcription factor 1	Protein tesmin/TSO1-like CXC 2
Zm00001d018938	1502.78	1120.78	0.42313	0.0037456	0.02901	-	Bax inhibitor-1 family protein
Zm00001d018961	648.153	1102.98	-0.767	3.4089e-07	1.1559e-05	-	Pyruvate kinase
Zm00001d018962	757.097	481.996	0.65146	0.0016841	0.015315	-	Whole genome shotgun sequence of line PN40024 scaffold_179.assembly12x (Fragment)
Zm00001d018979	1059.15	1397.13	-0.39956	0.00574	0.040281	-	40S ribosomal protein S15-4
Zm00001d019002	876.263	1630.58	-0.89595	5.3313e-06	0.00012858	-//-
Zm00001d019034	3112.45	4575.37	-0.55584	4.5516e-05	0.00079763	thioredoxin h homolog2	thioredoxin h homolog2
Zm00001d019036	2184.26	618.477	1.8204	1.4658e-18	2.9417e-16	-	2-methoxy-6-polyprenyl-14-benzoquinol methylase mitochondrial
Zm00001d019045	1280.52	3058.62	-1.2561	5.6111e-07	1.7976e-05	-	Histone H2A
Zm00001d019061	723.418	439.65	0.71847	0.00038296	0.004672	-	Forkhead-associated (FHA) domain-containing protein
Zm00001d019086	1393.34	1817.6	-0.38349	0.0070119	0.047025	-	RNA-binding (RRM/RBD/RNP motifs) family protein
Zm00001d019087	377.061	257.354	0.55104	0.0023986	0.02028	-	proline-rich family protein
Zm00001d019104	577.067	813.833	-0.49599	0.0013677	0.013	-	Exocyst complex component EXO84B
Zm00001d019106	4076.43	5964.09	-0.54899	4.647e-05	0.00080983	-	Coatomer subunit gamma
Zm00001d019108	1925	1444.29	0.41449	0.0033026	0.026215	Ribosomal protein S1-like1	Ribosomal protein S1-like1
Zm00001d019139	1707.61	3061.39	-0.8422	2.9394e-08	1.2761e-06	sterol methyltransferase1	sterol methyltransferase1
Zm00001d019164	1279.97	1958.41	-0.61357	1.5917e-05	0.00032726	-	Dolichyl-diphosphooligosaccharide--protein glycosyltransferase 48 kDa subunit
Zm00001d019176	97.5577	0	Inf	7.812e-36	5.419e-33	-	Pyruvate decarboxylase 2
Zm00001d019186	1334.42	1972.79	-0.56402	6.8022e-05	0.0011211	-	Acyl carrier protein
Zm00001d019191	10347.4	13663.2	-0.40103	0.0022441	0.019244	-	ADP-ribosylation factor A1F
Zm00001d019222	51.8266	119.492	-1.2051	0.00033206	0.0041666	-//-
Zm00001d019226	189.224	91.5194	1.0479	8.7692e-06	0.00019609	-	Cadmium/zinc-transporting ATPase HMA2
Zm00001d019227	405.361	135.583	1.58	5.8963e-05	0.00099759	-//-
Zm00001d019253	434.431	288.269	0.59171	0.00080944	0.0085752	-//-
Zm00001d019262	900.781	1404.99	-0.64131	1.6846e-05	0.00034348	-	Proteasome subunit beta type
Zm00001d019283	6508.05	17758.1	-1.4482	1.3412e-17	2.4316e-15	calreticulin2	Calreticulin
Zm00001d019333	7.18968	83.5277	-3.5383	0.003397	0.02681	-	L-type lectin-domain containing receptor kinase V.9
Zm00001d019356	193.197	125.392	0.62363	0.0051579	0.037116	-	Putative disease resistance RPP13-like protein 1
Zm00001d019358	932.419	2052.41	-1.1383	9.624e-05	0.0014958	-	B12D protein
Zm00001d019370	404.116	283.172	0.51309	0.0045058	0.033522	-//-
Zm00001d019387	200.39	95.6042	1.0677	4.3032e-06	0.00010736	-	Peroxidase [Source:UniProtKB/TrEMBL;Acc:A0A1D6HX87]
Zm00001d019454	872.987	295.026	1.5651	0.0025085	0.02103	-	PGR5-like protein 1B chloroplastic
Zm00001d019459	508.636	707.855	-0.47682	0.0020862	0.018148	-//-
Zm00001d019461	16.6827	69.7923	-2.0647	2.7393e-06	7.1765e-05	-	DNAJ heat shock N-terminal domain-containing protein
Zm00001d019462	3.81124	39.9008	-3.3881	6.7732e-09	3.3456e-07	-	Rac GTPase activating protein
Zm00001d019518	15590.7	9404.94	0.72919	4.176e-05	0.00074401	-	Photosystem I reaction center subunit IV A
Zm00001d019591	870.705	485.497	0.84272	1.1333e-07	4.3308e-06	-	Ubiquinone biosynthesis protein ubiB
Zm00001d019605	10908.3	6495.9	0.74783	0.0042314	0.031989	-	NAD(P)H-quinone oxidoreductase subunit 6 chloroplastic
Zm00001d019645	293.817	425.641	-0.53472	0.0024344	0.020529	-//-
Zm00001d019670	10358.2	6888.8	0.58845	1.4145e-05	0.00029448	-	Kinesin-like protein KIN-4A
Zm00001d019688	139.788	226.277	-0.69486	0.0014179	0.01336	-//-
Zm00001d019763	68.1586	116.948	-0.7789	0.0038688	0.029754	-	Protein UPSTREAM OF FLC
Zm00001d019764	61.1331	104.978	-0.78006	0.0046208	0.034202	-	calcium ion binding
Zm00001d019792	148.995	30.836	2.2726	1.8883e-05	0.00037706	-//-
Zm00001d019793	146.179	19.4589	2.9092	1.0164e-11	8.2738e-10	SBP-transcription factor 4	-
Zm00001d019794	21.5042	0.534115	5.3313	2.4633e-07	8.6949e-06	-//-
Zm00001d019852	39.7046	233.636	-2.5569	8.9786e-15	1.1888e-12	-	transducin family protein / WD-40 repeat family protein
Zm00001d019890	550.504	401.174	0.45653	0.0071887	0.047968	-	FRIGIDA-like protein 3
Zm00001d019907	1524.33	1059.95	0.52418	0.00032199	0.0040626	set domain gene128	Histone-lysine N-methyltransferase ATX2
Zm00001d019922	891.908	656.813	0.44141	0.0044668	0.0333	r-interacting factor1	r-interacting factor1
Zm00001d019957	278.626	467.141	-0.74553	0.0015568	0.014395	-	4-coumarate--CoA ligase-like 9
Zm00001d019990	187.083	109.078	0.77832	0.00074576	0.0080366	-	embryo defective 1381
Zm00001d019994	1361.29	2142.14	-0.65408	5.7739e-06	0.00013832	-	Fasciclin-like arabinogalactan protein 2
Zm00001d020002	70.74	28.9445	1.2892	0.00068217	0.0074699	-	Chlorophyll A-B binding family protein
Zm00001d020008	43.4369	206.063	-2.2461	1.3989e-07	5.2365e-06	-	Indole-3-glycerol phosphate synthase chloroplastic
Zm00001d020014	799.942	557.668	0.52049	0.0010814	0.010794	GRMZM2G106903	RNA recognition motif (RRM)-containing protein
Zm00001d020021	17.6985	104.016	-2.5551	1.2525e-07	4.7354e-06	-//-
Zm00001d020036	1016.4	695.143	0.54809	0.00025476	0.0033481	-	Embryonic flower 2%3B VEF family protein
Zm00001d020101	17.2562	84.2748	-2.288	1.5679e-08	7.2717e-07	-	Receptor-like protein kinase HSL1
Zm00001d020140	577.177	349.229	0.72484	8.9709e-05	0.0014129	-//-
Zm00001d020147	1318.08	1837.89	-0.47961	0.0016549	0.015099	-	Delta(8)-fatty-acid desaturase 2
Zm00001d020175	3865.5	5108.39	-0.40221	0.0029624	0.02401	-	Proton pump-interactor 1
Zm00001d020182	207.94	348.508	-0.74502	8.8091e-05	0.0013908	histone acetyltransferase1	Histone acetyltransferase type B catalytic subunit
Zm00001d020185	316.561	221.276	0.51664	0.0073032	0.04859	-	Probable LRR receptor-like serine/threonine-protein kinase
Zm00001d020195	16.694	1.88906	3.1436	0.00044972	0.0053168	-//-
Zm00001d020206	325.608	13.9338	4.5465	3.1208e-08	1.3421e-06	-	3-ketoacyl-CoA synthase
Zm00001d020208	1067.22	628.002	0.76501	5.0968e-07	1.6494e-05	-	ABC transporter A family member 7
Zm00001d020209	1246.61	668.353	0.89933	8.3202e-08	3.2696e-06	-	Whole genome shotgun sequence of line PN40024 scaffold_102.assembly12x (Fragment)
Zm00001d020219	1609.72	2621.95	-0.70382	6.7555e-07	2.1301e-05	voltage-dependent anion channel protein1b	voltage-dependent anion channel protein1b
Zm00001d020220	2125.75	1538.56	0.46639	0.0055613	0.039251	-	Isochorismate synthase 2 chloroplastic
Zm00001d020233	448.205	217.751	1.0415	1.4527e-08	6.7771e-07	-//-
Zm00001d020267	3722.96	2853.48	0.38373	0.0066993	0.045492	AP2-EREBP-transcription factor 109	Ethylene-responsive transcription factor ERF056
Zm00001d020296	293.31	518.266	-0.82127	1.915e-06	5.2996e-05	-	LAG1 longevity assurance homolog 3
Zm00001d020309	159.126	353.898	-1.1532	5.4174e-09	2.7095e-07	-	Enolase 1 chloroplastic
Zm00001d020311	464.958	634.403	-0.4483	0.0063328	0.043448	-	RING-H2 finger protein ATL3I
Zm00001d020312	8.56309	32.3736	-1.9186	0.00059834	0.0067179	-	conserved telomere maintenance component 1
Zm00001d020315	1083.12	699.419	0.63097	4.6677e-05	0.000813	-//-
Zm00001d020322	95.9377	151.992	-0.66383	0.0048953	0.03573	-//-
Zm00001d020329	923.72	576.532	0.68005	1.2564e-05	0.00026763	-	Remorin family protein
Zm00001d020332	18.218	3.79825	2.262	0.0034318	0.027011	GRMZM2G315431	Ubiquitin-protein ligase
Zm00001d020348	2399.98	1645.83	0.5442	0.00015714	0.0022525	-//-
Zm00001d020354	164.891	268.061	-0.70105	0.00065567	0.0072444	-	Succinate dehydrogenase subunit 7A mitochondrial
Zm00001d020395	7.33183	35.2035	-2.2635	5.9413e-05	0.0010031	-	Protein CCC1
Zm00001d020396	1670.29	824.92	1.0178	7.465e-12	6.3016e-10	trehalose-6-phosphate synthase13	trehalose-6-phosphate synthase13
Zm00001d020411	188.045	293.364	-0.64161	0.0012055	0.011759	-	Plant UBX domain-containing protein 2
Zm00001d020429	119.033	292.779	-1.2985	0.00053549	0.0061309	-	Protein kinase superfamily protein
Zm00001d020432	1594.71	1218.85	0.38777	0.0073926	0.049085	-	Transcription initiation factor TFIID subunit 2
Zm00001d020461	3128.39	2150.89	0.54049	0.00051544	0.0059441	-	Ankyrin protein kinase-like
Zm00001d020463	656.841	933.256	-0.50673	0.00096411	0.0098444	-	Sugar transport protein 7
Zm00001d020471	1472.19	825.042	0.83543	2.1421e-05	0.00041999	-//-
Zm00001d020479	251.635	93.1003	1.4345	0.00019311	0.0026537	-	Eukaryotic translation initiation factor 3 subunit E
Zm00001d020487	1205.65	2029.66	-0.75143	0.00053435	0.0061201	-	ARM repeat superfamily protein
Zm00001d020512	740.668	337.222	1.1351	4.7173e-11	3.3082e-09	-	BTB/POZ domain-containing protein NPY1
Zm00001d020515	19.9921	44.7243	-1.1616	0.0071317	0.047678	-//-
Zm00001d020531	5851.11	8169.89	-0.48161	0.0041399	0.0314	cellulose synthase 12	cellulose synthase 12
Zm00001d020538	430.046	246.149	0.80496	7.4727e-06	0.00017191	-	Tsi1-interacting protein TSIP1
Zm00001d020541	734.024	378.453	0.95571	2.633e-08	1.1556e-06	-	Queuine tRNA-ribosyltransferase
Zm00001d020544	156.751	292.464	-0.89979	8.3411e-06	0.00018806	-	S-adenosylmethionine decarboxylase proenzyme
Zm00001d020554	522.016	344.556	0.59935	0.0047019	0.034649	-//-
Zm00001d020578	255.861	411.444	-0.68534	0.0051541	0.037115	-	AAA-ATPase
Zm00001d020580	1161.35	2171.01	-0.90257	3.6364e-07	1.2227e-05	histone2b1	Histone H2B.1
Zm00001d020584	528.382	1278.43	-1.2747	1.6514e-06	4.655e-05	H4C7	Histone H4
Zm00001d020585	421.143	1800.84	-2.0963	5.7251e-12	4.9913e-10	H4C7	Histone H4
Zm00001d020595	4394.66	2533.33	0.79472	4.7028e-06	0.00011588	AP2-EREBP-transcription factor 102	Ethylene response factor
Zm00001d020602	536.605	388.437	0.46618	0.0052891	0.037807	-	alpha/beta-Hydrolases superfamily protein
Zm00001d020607	220.537	96.8921	1.1866	0.0026844	0.022145	-	Dormancy-associated protein homolog 3
Zm00001d020623	200.758	315.517	-0.65226	0.00077515	0.0082917	-	Copper transporter 5
Zm00001d020642	1113.16	1682.6	-0.59604	4.7335e-05	0.00082401	-	Serine carboxypeptidase-like 49
Zm00001d020650	71.9617	29.5878	1.2822	0.00029328	0.0037693	-	Protein Brevis radix-like 4
Zm00001d020659	803.52	1113.01	-0.47006	0.0016673	0.015204	-	Expressed protein
Zm00001d020669	4382.88	5966.67	-0.44505	0.0010692	0.010699	-	Formate tetrahyrofolate ligase
Zm00001d020670	187.304	99.9612	0.90594	9.2315e-05	0.001446	Homeobox-transcription factor 11	Homeobox-leucine zipper protein HAT3
Zm00001d020685	3812.67	1873.91	1.0247	2.0803e-13	2.2733e-11	-	65-kDa microtubule-associated protein 6
Zm00001d020687	1281.01	3002.07	-1.2287	7.3547e-16	1.1175e-13	protein disulfide isomerase8	protein disulfide isomerase8
Zm00001d020691	324.114	941.906	-1.5391	3.1258e-10	1.9751e-08	-	LysM domain-containing GPI-anchored protein 1
Zm00001d020705	68.3618	30.3447	1.1717	0.00098145	0.0099704	bHLH-transcription factor 150	DNA binding protein
Zm00001d020711	698.646	339.739	1.0401	6.0131e-10	3.634e-08	-	ABSCISIC ACID-INSENSITIVE 5-like protein 5
Zm00001d020725	474.181	697.365	-0.55648	0.00047783	0.0055958	-	BRI1 kinase inhibitor 1
Zm00001d020726	117.019	257.389	-1.1372	6.046e-07	1.9331e-05	-	Probable protein phosphatase 2C 12
Zm00001d020737	733.227	1197.65	-0.70788	2.1873e-06	5.9551e-05	-	Probable carboxylesterase 2
Zm00001d020757	1961.84	1172.5	0.74262	2.8522e-07	9.9357e-06	-	Protein MIZU-KUSSEI 1
Zm00001d020763	74.6852	5.37774	3.7958	2.2924e-15	3.3402e-13	bHLH-transcription factor 107	DNA binding protein
Zm00001d020764	1588.75	1115.54	0.51016	0.0005795	0.0065454	carbonic anhydrase5	carbonic anhydrase5
Zm00001d020769	61.524	30.171	1.028	0.0053777	0.038286	-	Ubiquitin carboxyl-terminal hydrolase 17
Zm00001d020771	1525.9	2018.79	-0.40383	0.0044149	0.033031	-	Glucose-6-phosphate isomerase
Zm00001d020773	253.563	437.661	-0.78747	1.1042e-05	0.00023921	-	FIP1
Zm00001d020781	417.544	258.69	0.6907	0.0021676	0.018693	-	Purine permease 3
Zm00001d020783	1781.65	2464.03	-0.46781	0.0008243	0.0086922	-	Coatomer subunit zeta-2
Zm00001d020790	32.2481	63.9814	-0.98844	0.006641	0.045164	bHLH-transcription factor 105	DNA binding protein
Zm00001d020791	322.626	199.932	0.69035	0.00044464	0.0052724	-	RING-H2 finger protein ATL5F
Zm00001d020804	3786.07	5612.32	-0.56789	2.241e-05	0.00043444	Homeobox-transcription factor 120	Homeobox-leucine zipper protein ATHB-6
Zm00001d020820	41.3215	111.307	-1.4296	2.0781e-06	5.7114e-05	-//-
Zm00001d020828	2048.66	1478.82	0.47024	0.00097403	0.0099108	-	Phosphatidylinositol 3-and 4-kinase family-like
Zm00001d020835	1607.98	867.756	0.88988	1.9257e-09	1.0415e-07	-	Prolyl oligopeptidase family protein
Zm00001d020852	1090.21	297.801	1.8722	0.00067799	0.0074446	-	Cellulose synthase-like protein E1
Zm00001d020861	1746.32	724.027	1.2702	1.9459e-17	3.4496e-15	xerico2	Protein binding protein
Zm00001d020867	224.174	114.954	0.96357	1.0392e-05	0.00022713	-	Subtilisin-like protease SBT5.3
Zm00001d020874	827.031	1142.66	-0.46638	0.0014323	0.013466	CCAAT-HAP5-transcription factor 516	CCAAT-HAP5-transcription factor 516
Zm00001d020876	107.21	40.7543	1.3954	4.3755e-06	0.00010899	-	LORELEI-LIKE-GPI ANCHORED PROTEIN 3
Zm00001d020877	11161.3	7548.48	0.56425	1.8509e-05	0.00037121	-	Photosystem I reaction center subunit V chloroplastic
Zm00001d020898	4302.17	5558.72	-0.36969	0.0060042	0.04165	-	Heat shock protein 90-2
Zm00001d020901	177.132	100.785	0.81355	0.00049009	0.0057074	-	Putative BPI/LBP family protein
Zm00001d020903	3067.87	4850.47	-0.66089	1.452e-06	4.1779e-05	-	Fasciclin-like arabinogalactan protein 7
Zm00001d020923	161.7	51.1136	1.6615	0.00066089	0.0072944	-	Zinc finger protein
Zm00001d020930	1459.48	2291.88	-0.65108	3.0721e-06	7.9405e-05	-	complex I subunit
Zm00001d020943	1539.15	1021.85	0.59095	0.00018609	0.0025739	-	O-fucosyltransferase family protein
Zm00001d020957	2048.07	1541.83	0.40962	0.0031796	0.025428	-	NAD(P)-binding Rossmann-fold superfamily protein
Zm00001d020960	454.323	126.779	1.8414	4.8658e-21	1.3047e-18	-	Dihydroflavonol-4-reductase
Zm00001d020978	431.732	292.642	0.561	0.001678	0.015283	-	P-loop containing nucleoside triphosphate hydrolases superfamily protein
Zm00001d021000	6268.31	3987.73	0.65251	0.0051994	0.037308	-	ATPase 4 plasma membrane-type
Zm00001d021006	1743.22	375.703	2.2141	2.5363e-10	1.6186e-08	-	MTD1
Zm00001d021015	457.65	223.934	1.0312	1.6388e-08	7.5675e-07	-	DNA topoisomerase 3-alpha
Zm00001d021021	1074.82	1475.39	-0.457	0.0019382	0.01708	-	Peptidyl-prolyl cis-trans isomerase
Zm00001d021024	131.505	263.178	-1.0009	8.9257e-06	0.00019889	-	Glucan endo-1%2C3-beta-glucosidase A6
Zm00001d021036	537.47	337.595	0.67089	7.361e-05	0.0011972	-	Calcium-dependent protein kinase 14
Zm00001d021063	242.253	348.042	-0.52275	0.0056724	0.039901	-	Pollen Ole e 1 allergen and extensin family protein
Zm00001d021082	8.82908	0	Inf	0.00049098	0.0057157	-//-
Zm00001d021086	1052.16	655.013	0.68376	1.7646e-05	0.00035701	-	Transcription factor bHLH137
Zm00001d021120	225.153	374.408	-0.73371	9.3763e-05	0.0014631	-	ARM repeat superfamily protein
Zm00001d021177	1220.55	709.728	0.78219	0.0010828	0.010797	-//-
Zm00001d021180	1708.03	1081.28	0.65959	0.0005676	0.0064388	-	BAG-associated GRAM protein 1
Zm00001d021192	113.933	54.8497	1.0546	0.00020292	0.00276	-//-
Zm00001d021196	3337.33	2445.67	0.44847	0.0014301	0.013453	-	DEAD-box ATP-dependent RNA helicase 7
Zm00001d021200	66.0831	127.332	-0.94624	0.0068431	0.046184	-	3-ketoacyl-CoA synthase
Zm00001d021201	889.666	1313.03	-0.56156	0.0001098	0.0016716	-	Hydroxymethylglutaryl-CoA synthase
Zm00001d021202	689.404	462.63	0.57549	0.00038999	0.0047443	-	Inactive LRR receptor-like serine/threonine-protein kinase BIR2
Zm00001d021207	0.440703	9.16747	-4.3786	0.0023898	0.020222	AP2-EREBP-transcription factor 23	DRE-binding protein 3
Zm00001d021208	13.9394	98.6744	-2.8235	2.9018e-07	1.0097e-05	AP2-EREBP-transcription factor 115	Dehydration-responsive element-binding protein 1B
Zm00001d021216	167.077	73.7252	1.1803	3.7234e-05	0.00067931	-	Protein DETOXIFICATION 50
Zm00001d021241	302.343	165.964	0.86532	1.3401e-05	0.00028206	-//-
Zm00001d021247	437.952	266.061	0.71901	0.0043758	0.032792	-	Protein INAPERTURATE POLLEN1
Zm00001d021250	68.2145	115.979	-0.76571	0.0050416	0.036521	-//-
Zm00001d021278	1339.56	661.193	1.0186	1.2878e-11	1.0172e-09	double B-box zinc finger protein10	B-box zinc finger protein 19
Zm00001d021280	694.274	444.149	0.64446	0.0062578	0.043044	-	Endoglucanase 24
Zm00001d021291	1282.94	866.672	0.5659	0.0001877	0.0025917	-	Two-component response regulator-like APRR9
Zm00001d021295	634.145	433.532	0.54867	0.00077567	0.0082945	-	DNA photolyases;DNA photolyases
Zm00001d021300	521.95	1611.48	-1.6264	1.4265e-10	9.4831e-09	-	Histone H2A
Zm00001d021303	185.83	399.227	-1.1032	1.3922e-05	0.00029093	-	Probable receptor-like protein kinase
Zm00001d021321	29.9438	101.454	-1.7605	0.0015105	0.014077	-	Diaminopimelate decarboxylase 2 chloroplastic
Zm00001d021329	79.9914	146.405	-0.87205	0.00068428	0.0074904	-	Agmatine coumaroyltransferase
Zm00001d021337	377.216	93.9538	2.0054	3.3675e-12	3.0614e-10	-	Auxin-responsive protein SAUR61
Zm00001d021340	1059.02	768.876	0.46191	0.0022994	0.019607	-//-
Zm00001d021347	1105.7	830.332	0.4132	0.0060706	0.042055	-	Serine/threonine-protein kinase/endoribonuclease IRE1a
Zm00001d021351	348.437	225.302	0.62904	0.0043598	0.032703	-	Probable plastid-lipid-associated protein 12 chloroplastic
Zm00001d021370	3988.25	2517.73	0.66363	0.00076881	0.0082378	-	Protein CURVATURE THYLAKOID 1B chloroplastic
Zm00001d021378	9.81468	44.3304	-2.1753	0.0002577	0.0033755	-	ARM repeat superfamily protein
Zm00001d021395	47.4742	91.2074	-0.94201	0.0019637	0.017254	-//-
Zm00001d021396	364.943	212.538	0.77995	3.7461e-05	0.00068149	-	Probable anion transporter 6 chloroplastic
Zm00001d021401	810.237	1190.34	-0.55496	0.00022718	0.0030382	-	Signal peptidase complex subunit 3B
Zm00001d021413	1067.93	601.65	0.82782	8.6946e-07	2.6448e-05	-	Protein PIN-LIKES 7
Zm00001d021420	673.637	451.15	0.57836	0.00030947	0.0039295	-	Nudix hydrolase 23 chloroplastic
Zm00001d021421	6654.91	11068.8	-0.73401	4.7735e-08	2.0042e-06	-	UDP-glucose pyrophosphorylase2
Zm00001d021430	34.4594	67.7488	-0.97529	0.0061731	0.042608	-	RAD3-like DNA-binding helicase protein
Zm00001d021433	185.868	609.593	-1.7136	1.6716e-09	9.1962e-08	HMG-transcription factor 13	High mobility group B protein 2
Zm00001d021454	101.355	52.6825	0.94402	0.0013601	0.012935	-	SAUR55-auxin-responsive SAUR family member
Zm00001d021455	57.5571	18.8337	1.6117	9.2656e-05	0.00145	-	SAUR52-auxin-responsive SAUR family member
Zm00001d021456	387.623	155.079	1.3217	1.0238e-11	8.3122e-10	-	SAUR55-auxin-responsive SAUR family member
Zm00001d021457	98.1069	44.6271	1.1364	0.00017015	0.002396	-	Auxin-responsive protein SAUR61
Zm00001d021477	101.286	405.639	-2.0018	3.3922e-07	1.1515e-05	H4C7	Histone H4
Zm00001d021480	509.625	320.938	0.66714	0.00011475	0.0017303	-	40S ribosomal protein S4-3
Zm00001d021506	770.778	1032.76	-0.42212	0.0061374	0.042407	-	beta alanine synthase1
Zm00001d021511	2823.31	3714.44	-0.39575	0.003815	0.029461	-	Ribosomal protein L15
Zm00001d021520	1146.04	857.356	0.41869	0.0060601	0.041991	-	RanBP2-type zinc finger protein
Zm00001d021551	1819	2555.79	-0.49062	0.00043537	0.0051798	-	Ras-related protein RABH1b
Zm00001d021558	786.634	576.486	0.44841	0.0044847	0.033404	-	(S)-ureidoglycine aminohydrolase
Zm00001d021569	1098.54	435.207	1.3358	2.5694e-17	4.5047e-15	-	Transparent testa 12 protein
Zm00001d021583	14.106	73.432	-2.3801	0.00030291	0.0038724	-	Protein TPX2
Zm00001d021598	2206.22	3138.44	-0.50847	0.00022206	0.0029785	-	Glucan endo-1%2C3-beta-glucosidase 3
Zm00001d021602	96.8965	307.631	-1.6667	1.7169e-07	6.3189e-06	-//-
Zm00001d021605	1179.56	611.269	0.94837	0.00038742	0.0047202	-//-
Zm00001d021617	541.22	394.948	0.45455	0.0067829	0.045865	FAR1-like-transcription factor 11	Protein FAR1-RELATED SEQUENCE 5
Zm00001d021624	665.837	484.889	0.45752	0.0053204	0.038005	-	tRNA wybutosine-synthesizing protein 2/3/4
Zm00001d021633	964.907	666.792	0.53315	0.00049508	0.005756	-	Polyadenylate-binding protein RBP45C
Zm00001d021638	94.5356	285.231	-1.5932	0.0046311	0.034262	-	Protein HYPER-SENSITIVITY-RELATED 4
Zm00001d021665	38.2093	92.2932	-1.2723	8.4145e-05	0.0013385	-	PRAS-rich protein
Zm00001d021668	9083.62	4873.15	0.89841	3.4209e-11	2.4696e-09	translation initiation factor1	Protein translation factor SUI1 homolog
Zm00001d021696	362.697	235.996	0.62	0.00084015	0.008836	-	Cysteine-rich receptor-like protein kinase 10
Zm00001d021706	1242.03	2055.91	-0.72708	3.3026e-07	1.1247e-05	-	Histone H2A
Zm00001d021709	1222.27	1856.76	-0.60322	3.3151e-05	0.00061432	isopentenyl pyrophosphate isomerase1	isopentenyl pyrophosphate isomerase1
Zm00001d021711	422.897	276.474	0.61316	0.0016309	0.014916	-//-
Zm00001d021739	1865.02	1120.5	0.73505	4.7804e-07	1.5597e-05	-	PLAC8 family protein
Zm00001d021759	560.755	387.328	0.53381	0.0015516	0.014355	-	RNA-binding (RRM/RBD/RNP motifs) family protein
Zm00001d021770	1774.21	750.568	1.2411	3.4789e-08	1.4881e-06	-	Peroxisomal isocitrate dehydrogenase [NADP]
Zm00001d021773	1146.28	550.209	1.0589	6.0179e-12	5.2039e-10	-//-
Zm00001d021812	448.857	255.317	0.81397	0.003414	0.026911	-	Whole genome shotgun sequence of line PN40024 scaffold_35.assembly12x (Fragment)
Zm00001d021816	124.387	531.92	-2.0964	2.4604e-28	1.1215e-25	-//-
Zm00001d021818	21.0009	1.06402	4.3028	0.0020958	0.018205	NAC-transcription factor 132	NAC transcription factor 25
Zm00001d021829	307.169	204.803	0.5848	0.0026949	0.022209	-	Putative symbiosis receptor-like kinase
Zm00001d021835	1177.99	1788.25	-0.60222	2.4506e-05	0.00047077	-	Calcium-dependent protein kinase 7
Zm00001d021839	2245.4	1502.14	0.57995	0.0039033	0.029962	-	Remorin family protein
Zm00001d021841	484.736	321.188	0.59378	0.00048339	0.0056396	-	Chaperonin-like RbcX protein
Zm00001d021844	2195.81	1298.24	0.75819	0.00061096	0.0068284	-	Sodium/hydrogen exchanger 2
Zm00001d021851	110.953	14.2026	2.9657	8.7749e-07	2.6667e-05	-//-
Zm00001d021858	7061.13	4946.96	0.51336	0.00029786	0.0038171	-	Protein TIME FOR COFFEE
Zm00001d021879	3357.47	2342.75	0.51917	0.00066741	0.0073563	-	NEP-interacting protein 1
Zm00001d021890	3309.66	2405.56	0.46031	0.00075367	0.0081	-	SURP and G-patch domain-containing protein 1-like protein
Zm00001d021898	22.076	60.1822	-1.4469	0.00023227	0.0030945	recombination protein51 gene a	recombination protein51 gene a
Zm00001d021908	1430.78	1925.44	-0.42839	0.0025899	0.021566	-	Succinate--CoA ligase [ADP-forming] subunit alpha-1 mitochondrial
Zm00001d021930	1767.94	2428.35	-0.45791	0.0010988	0.010909	-	UDP-galactose transporter 2
Zm00001d021934	19.9343	4.30595	2.2108	0.0025815	0.021513	Homeobox-transcription factor 13	Homeobox-leucine zipper protein ATHB-40
Zm00001d021945	224.197	126.513	0.82548	0.00015758	0.0022568	-	Zinc finger CCCH domain-containing protein 18
Zm00001d021952	808.47	1164.3	-0.52619	0.0004029	0.0048624	-	Calcium-dependent lipid-binding (CaLB domain) family protein
Zm00001d021955	1319.7	2418.46	-0.87388	2.4281e-09	1.2935e-07	-	Rhodopsin
Zm00001d021956	737.728	465.946	0.66293	3.525e-05	0.0006468	GNAT-transcription factor 33	Probable amino-acid acetyltransferase NAGS1 chloroplastic
Zm00001d021968	199.292	306.398	-0.62052	0.0010724	0.010724	-	HRT transcription factor
Zm00001d021973	31.0039	66.8684	-1.1089	0.0044952	0.033475	GRAS-transcription factor 19	Protein SHORT-ROOT
Zm00001d021978	330.671	195.362	0.75925	8.0121e-05	0.0012873	-	ARM repeat superfamily protein
Zm00001d021991	7.97388	114.945	-3.8495	0.00090814	0.0094023	-	nucleotide sugar transporter-KT 1
Zm00001d021998	8.35322	27.8194	-1.7357	0.0026469	0.021931	GRAS-transcription factor 11	Scarecrow-like protein 32
Zm00001d022025	347.87	601.88	-0.79093	0.0024218	0.02044	-	WPP domain-containing protein 2
Zm00001d022028	82.8002	160.838	-0.9579	9.377e-05	0.0014631	MutS homolog1	MutS homolog1
Zm00001d022035	590.477	164.575	1.8431	0.00013602	0.0019979	-	Cysteine proteinases superfamily protein
Zm00001d022036	197.417	44.1001	2.1624	8.0363e-06	0.00018238	-	Cysteine proteinases superfamily protein
Zm00001d022043	395.698	540.603	-0.45017	0.0070625	0.047305	-	Saccharopine dehydrogenase
Zm00001d022060	1159.09	509.689	1.1853	5.5605e-08	2.2795e-06	-	NAD(P)-binding Rossmann-fold superfamily protein
Zm00001d022062	2169.1	912.901	1.2486	1.7655e-05	0.00035701	-//-
Zm00001d022071	345.634	218.197	0.66362	0.00060353	0.0067691	-	Nuclear transport factor 2 (NTF2) family protein with RNA binding (RRM-RBD-RNP motifs) domain
Zm00001d022072	896.699	595.574	0.59034	0.00036019	0.0044495	GRMZM2G370081	Protein LONGIFOLIA 2
Zm00001d022073	42.8119	86.5922	-1.0162	0.0014156	0.013348	-	Putative methylesterase 11 chloroplastic
Zm00001d022075	100.491	51.5139	0.96403	0.0011517	0.011329	cytochrome P-450 17	cytochrome P-450 17
Zm00001d022085	1889.3	2525.38	-0.41864	0.0023063	0.019645	-	UDP-arabinopyranose mutase 3
Zm00001d022088	1430.18	544.443	1.3933	2.2157e-11	1.6675e-09	MADS-transcription factor 67	Agamous-like MADS-box protein AGL8
Zm00001d022097	174.397	101.85	0.77593	0.00080552	0.0085393	-	nucleic acid binding;ATP-dependent helicases;ATP binding;helicases;ATP-dependent helicases
Zm00001d022099	194.852	86.0238	1.1796	2.32e-05	0.00044785	CCAAT-HAP3-transcription factor 34	Nuclear transcription factor Y subunit B-3
Zm00001d022112	1458.16	2200.54	-0.59371	3.3949e-05	0.00062654	-	Stress-response A/B barrel domain-containing protein UP3
Zm00001d022115	1167.02	1629.09	-0.48124	0.001019	0.010286	-	signal recognition particle-related / SRP-related
Zm00001d022122	114.758	59.4079	0.94986	0.00056124	0.00638	-	Probable GTP diphosphokinase RSH2 chloroplastic
Zm00001d022134	20861.8	14776.3	0.49758	0.00021367	0.0028816	-	Elongation factor 1-beta
Zm00001d022144	344.176	523.082	-0.60389	0.0010778	0.010768	-	3-oxoacyl-[acyl-carrier-protein] synthase II chloroplastic
Zm00001d022152	1528.95	2403.87	-0.65282	5.9566e-06	0.00014213	alanine aminotransferase9	alanine aminotransferase9
Zm00001d022174	1578.03	2202.6	-0.48108	0.00054085	0.0061834	-	Dolichyl-diphosphooligosaccharide--protein glycosyltransferase subunit 4B
Zm00001d022176	546.657	389.15	0.49031	0.0037784	0.029235	-	ATP-dependent RNA helicase DEAH12 chloroplastic
Zm00001d022179	1113.84	1523.72	-0.45205	0.0020754	0.018074	SnRK2 serine threonine protein kinase2	Serine/threonine-protein kinase SRK2C
Zm00001d022190	1902.46	1409.24	0.43295	0.0026008	0.021623	-//-
Zm00001d022200	617.005	451.121	0.45177	0.0053872	0.038332	-	Chaperone DnaJ-domain superfamily protein
Zm00001d022203	928.221	620.824	0.58029	0.0001609	0.0022951	-	FAD/NAD(P)-binding oxidoreductase family protein
Zm00001d022209	1126.78	1515.82	-0.4279	0.0036989	0.028697	-	Developmentally-regulated GTP-binding protein 1
Zm00001d022210	187.04	286.359	-0.61447	0.0020469	0.017855	-//-
Zm00001d022226	13.1172	94.1776	-2.8439	3.159e-14	3.8394e-12	-	Origin recognition complex subunit 6
Zm00001d022234	48.4226	217.415	-2.1667	0.0033709	0.026666	-	EF hand family protein
Zm00001d022238	555.474	817.703	-0.55786	0.00036362	0.0044884	-	Transmembrane emp24 domain-containing protein p24delta9
Zm00001d022241	2907.32	2077.44	0.48488	0.00052733	0.0060615	-	DUF1997 family protein
Zm00001d022243	587.702	922.34	-0.65022	3.1325e-05	0.00058659	-	Serine/arginine-rich SC35-like splicing factor SCL33
Zm00001d022245	107.582	261.361	-1.2806	3.7422e-09	1.9385e-07	-	IQ domain-containing protein IQM2
Zm00001d022249	30.2706	59.6798	-0.97933	0.0074203	0.049246	-//-
Zm00001d022254	63.0593	13.7512	2.1972	1.9889e-07	7.1712e-06	-	Haloacid dehalogenase-like hydrolase (HAD) superfamily protein
Zm00001d022256	137.434	268.08	-0.96392	4.6633e-06	0.00011508	TCP-transcription factor 38	Transcription factor TCP2
Zm00001d022269	746.159	538.831	0.46965	0.0031081	0.024981	-	Ribosomal protein L7Ae/L30e/S12e/Gadd45 family protein
Zm00001d022274	402.153	230.842	0.80084	0.0047384	0.034854	-	pyruvate orthophosphate dikinase4
Zm00001d022276	81.3014	132.997	-0.71004	0.0050193	0.036433	-	Kinesin-like protein KIN-12C
[truncated: 2,835 more rows]

## Sheet: S4
Supplemental Table S3. Genes differentially expressed in dek1-D vs. WTdek1-D
Gene_id	readcount_dek1D	readcount_WTdek1D	log2FoldChange	pval	padj	Gene name	Gene description
Zm00001d000002	818.235	1879.48	-1.1997	1.2099e-09	9.6581e-06	dull endosperm1	dull endosperm1
Zm00001d001914	1024.77	579.17	0.82325	2.9376e-05	0.012949	-	Actin-related protein 8
Zm00001d001984	465.992	252.977	0.8813	7.0798e-06	0.0051303	-	Probable amino acid permease 7
Zm00001d002055	4.08048	31.3141	-2.94	1.0407e-05	0.0065157	-	Ripening-related protein 3
Zm00001d002288	74.929	19.5879	1.9356	2.1321e-05	0.010473	bHLH-transcription factor 148	Protein SPATULA
Zm00001d002520	1321.02	808.612	0.70813	2.0498e-05	0.010473	-	OSJNBa0013K16.16 protein; protein
Zm00001d002614	2235.51	1095.51	1.029	1.9879e-08	6.3473e-05	-	SPX domain-containing membrane protein
Zm00001d002658	1434.27	897.809	0.67583	6.2621e-05	0.02127	-	Transducin/WD40 repeat-like superfamily protein
Zm00001d002705	449.945	253.793	0.8261	1.6198e-05	0.0089594	-	Putative ATP dependent copper transporter
Zm00001d003040	96.9887	221.773	-1.1932	6.7039e-05	0.022074	-	ATBRCA1
Zm00001d007489	224.706	534.547	-1.2503	1.2071e-08	4.8177e-05	-	Zinc-finger domain of monoamine-oxidase A repressor R1
Zm00001d007865	2330.18	1357.37	0.77963	5.6407e-05	0.020011	-	CSC1-like protein ERD4
Zm00001d008283	3625.17	2105.38	0.78397	7.9829e-06	0.0054231	-	Serpin-Z1
Zm00001d008957	311.016	177.553	0.80874	0.00015904	0.041285	-	Indole-3-acetic acid-amido synthetase GH3.6
Zm00001d009161	5067.02	7795.4	-0.62149	0.00011965	0.03351	-	CONTAINS InterPro DOMAIN/s: Craniofacial development protein 1/Bucentaur (InterPro:IPR011421); Has 333 Blast hits to 324 proteins in 149 species: Archae - 0; Bacteria - 18; Metazoa - 117; Fungi - 96; Plants - 49; Viruses - 0; Other Eukaryotes - 53 ( /.../: NCBI BLink).
Zm00001d009167	0	10.4614	#NAME?	0.00015313	0.040744	-	Polygalacturonase
Zm00001d009555	866.256	532.278	0.70261	7.1866e-05	0.022719	-	Hydroxyproline-rich glycoprotein family protein
Zm00001d009626	140.352	64.053	1.1317	0.00019047	0.047511	protein phosphatase homolog9	protein phosphatase homolog9
Zm00001d009653	2481.76	3817.17	-0.62114	8.0093e-05	0.024355	acidic ribosomal protein P2a	60S acidic ribosomal protein P2A
Zm00001d009883	2627.53	1733.37	0.60012	0.00015833	0.041285	-	40S ribosomal protein S4-3
Zm00001d009888	112.266	274.228	-1.2885	3.4269e-07	0.00057588	-	DNA primase
Zm00001d010093	215.741	0	Inf	0.00020653	0.049956	-	B-box zinc finger protein 22
Zm00001d010236	2645.55	4696.34	-0.82797	1.6631e-07	0.00031235	-	Cytochrome c
Zm00001d010434	1108.88	1752.71	-0.66049	5.0352e-05	0.018269	-	Arabinogalactan peptide 20
Zm00001d010611	117.761	307.519	-1.3848	2.3718e-06	0.0024429	-	Putative mini-chromosome maintenance (MCM) complex protein family
Zm00001d011642	1155.44	3206.19	-1.4724	2.5758e-08	7.4765e-05	-	Phosphoethanolamine N-methyltransferase 3
Zm00001d012982	323.1	176.083	0.87572	0.00017571	0.044882	-	NAD(P)-binding Rossmann-fold superfamily protein
Zm00001d012996	138.933	269.284	-0.95474	1.5917e-05	0.0089594	-	KH domain-containing protein SPIN1
Zm00001d013655	411.361	236.025	0.80146	6.3914e-05	0.021481	nicotianamine synthase 4	nicotianamine synthase 4
Zm00001d014082	3663.17	5823.93	-0.6689	1.4258e-05	0.0084305	-	60S ribosomal protein L21-1
Zm00001d014758	1585.3	2633.02	-0.73196	2.8673e-06	0.0026926	phospholipid transfer protein homolog6	Bifunctional inhibitor/lipid-transfer protein/seed storage 2S albumin superfamily protein
Zm00001d014863	471.063	206.804	1.1877	1.5995e-08	5.6744e-05	MYB-related-transcription factor 96	Protein REVEILLE 7
Zm00001d014947	12316.6	6100.12	1.0137	6.7076e-05	0.022074	invertase2	Beta-fructofuranosidase 1%3B Invertase
Zm00001d014984	1280.79	734.97	0.80127	0.00014547	0.039361	-	Glycerol-3-phosphate acyltransferase 8
Zm00001d015064	31.2403	82.6659	-1.4039	7.3856e-05	0.023119	set domain gene129	Histone-lysine N-methyltransferase ATXR6
Zm00001d015139	80.2328	31.7209	1.3388	0.00016264	0.041877	-//-
Zm00001d015638	4127.8	2596.32	0.6689	1.7196e-05	0.0093061	-//-
Zm00001d016080	864.125	486.124	0.82992	3.6384e-06	0.0033192	-//-
Zm00001d016193	326.339	0	Inf	0.0001134	0.032255	-	Coatomer subunit beta'-3
Zm00001d016655	5783.25	3632.51	0.67091	9.4165e-06	0.0061359	-//-
Zm00001d017057	664.416	0	Inf	4.0195e-05	0.016042	-//-
Zm00001d017147	3190.45	1595.41	0.99983	1.6275e-05	0.0089594	double B-box zinc finger protein6	-
Zm00001d017212	120.452	51.5048	1.2257	3.017e-05	0.012949	-	LRR receptor-like serine/threonine-protein kinase EFR
Zm00001d018194	527.032	853.669	-0.69579	6.8497e-05	0.022091	-	Transmembrane emp24 domain-containing protein 10
Zm00001d018384	272.827	672.939	-1.3025	3.3065e-05	0.013711	minichromosome maintenance5	DNA replication licensing factor MCM5
Zm00001d018531	89.8619	229.975	-1.3557	1.0162e-07	0.00021631	-	Replication protein A 32 kDa subunit A
Zm00001d019852	106.782	296.253	-1.4722	8.5801e-07	0.0010958	-	transducin family protein / WD-40 repeat family protein
Zm00001d021278	997.393	633.916	0.65387	0.00015772	0.041285	double B-box zinc finger protein10	B-box zinc finger protein 19
Zm00001d022254	128.97	44.9386	1.521	5.8549e-07	0.00084973	-	Haloacid dehalogenase-like hydrolase (HAD) superfamily protein
Zm00001d022729	0	32.442	#NAME?	4.2252e-05	0.016452	-//-
Zm00001d023349	58.1675	130.943	-1.1707	8.1017e-05	0.024404	-	Sec1/munc18-like (SM) proteins superfamily
Zm00001d023462	94.4932	217.718	-1.2042	8.4285e-07	0.0010958	-	Probable DNA primase large subunit
Zm00001d023863	506.112	877.514	-0.79397	6.4549e-06	0.0050268	-	Riboflavin synthase alpha chain
Zm00001d023941	107.879	250.688	-1.2165	7.7823e-05	0.023892	-	Carbohydrate transporter/ sugar porter
Zm00001d023994	3832.23	7298.92	-0.9295	0.00020591	0.049956	beta glucosidase1	Beta-glucosidase%2C chloroplastic
Zm00001d024481	143.027	644.604	-2.1721	3.1775e-09	2.0291e-05	terpene synthase5	terpene synthase5
Zm00001d024762	723.081	450.149	0.68375	0.00014063	0.038379	-	Putative CBL-interacting protein kinase family protein
Zm00001d024925	72.594	166.643	-1.1988	1.4247e-05	0.0084305	-//-
Zm00001d024978	233.862	0	Inf	0.00018518	0.046557	-	Disease resistance protein RPM1
Zm00001d025855	813.88	509.909	0.67458	0.00013227	0.036724	-//-
Zm00001d025900	727.56	415.033	0.80984	1.0307e-05	0.0065157	-	Putative GEM-like protein 8
Zm00001d026088	46.0702	165.657	-1.8463	1.5078e-07	0.00030089	outer cell layer2	Outer cell layer2
Zm00001d028151	676.119	318.607	1.0855	5.3807e-06	0.0044052	-	Putative polyol transporter 1
Zm00001d028197	158.048	293.256	-0.8918	3.0418e-05	0.012949	-	SNAP25 homologous protein SNAP33
Zm00001d028210	72.2711	230.287	-1.6719	5.4625e-07	0.00083053	-	Replication protein A 70 kDa DNA-binding subunit B
Zm00001d028410	63.9207	133.745	-1.0651	0.00020425	0.049956	-	Glucan endo-13-beta-glucosidase 10
Zm00001d028538	110.106	248.076	-1.1719	2.1192e-05	0.010473	-	P-loop containing nucleoside triphosphate hydrolases superfamily protein
Zm00001d029329	871.917	511.957	0.76817	2.8167e-05	0.012667	-	Polypyrimidine tract-binding protein homolog 1
Zm00001d029744	758.021	1352.29	-0.8351	6.7752e-05	0.022074	flavone synthase typeI1	flavone synthase typeI1
Zm00001d030282	2898.79	1746.63	0.73088	7.2306e-06	0.0051303	-	Probable alpha-mannosidase
Zm00001d030526	3492.47	2177.42	0.68163	2.4161e-05	0.011514	-	Outer arm dynein light chain 1 protein
Zm00001d032030	509.898	231.292	1.1405	3.8833e-09	2.0665e-05	-	Chaperone protein dnaJ 11 chloroplastic
Zm00001d032562	963.12	570.035	0.75666	1.8569e-05	0.0097196	-	evolutionarily conserved C-terminal region 2
Zm00001d032605	2413.4	1427.98	0.75709	1.7023e-06	0.0018743	-	Alpha-galactosidase 2
Zm00001d034037	4785.37	3108.86	0.62224	6.1144e-05	0.02122	-	Circumsporozoite protein
Zm00001d034076	318.473	162.827	0.96783	4.0743e-06	0.0036136	-	Cyclic nucleotide-gated ion channel 2
Zm00001d034772	1869.97	1180.9	0.66313	5.2963e-05	0.019	-	Encodes a close homolog of the Cauliflower OR (Orange) protein. The function of OR is to induce the differentiation of proplastids or other noncolored plastids into chromoplasts for carotenoid accumulation. Both proteins contain a Cysteine-rich zi /.../ger domain that is highly specific to DnaJ-like molecular chaperons.
Zm00001d034810	1402.97	873.204	0.68409	4.3454e-05	0.016517	-	BEACH domain-containing protein C2
Zm00001d035378	15.8283	68.5078	-2.1138	4.4985e-05	0.016764	-	Serine/threonine-protein kinase KIPK
Zm00001d035561	1032.41	4115.78	-1.9951	7.6501e-06	0.00531	-	Expressed protein; Mannose-specific jacalin-related lectin; protein
Zm00001d035569	55.6952	143.41	-1.3645	8.8837e-05	0.026264	-//-
Zm00001d035595	1262.7	2029.51	-0.68462	2.6105e-05	0.01208	-	dehydroascorbate reductase like3
Zm00001d035963	166.743	392.677	-1.2357	1.3409e-05	0.0082332	-//-
Zm00001d036010	364.031	205.027	0.82825	9.091e-05	0.02663	-	Oligopeptide transporter 7
Zm00001d036567	1233.05	2753.48	-1.159	6.9046e-06	0.0051303	-	40S ribosomal protein S14-3
Zm00001d036985	564.91	922.912	-0.70817	6.2365e-05	0.02127	-	40S ribosomal protein S24
Zm00001d036992	52.7716	178.834	-1.7608	7.6927e-08	0.00018228	-//-
Zm00001d037756	1071.41	694.892	0.62465	0.00014775	0.039642	-	zinc transporter 4 precursor
Zm00001d038035	1026.4	620.783	0.72543	2.1789e-05	0.010541	-	ADPATP carrier protein 1 chloroplastic
Zm00001d038274	392.521	678.999	-0.79064	1.785e-05	0.0094991	-	Tetratricopeptide repeat (TPR)-like superfamily protein
Zm00001d038467	286.584	676.977	-1.2402	4.3364e-08	0.00011538	replication origin activator1	DNA replication licensing factor MCM3 homolog 2
Zm00001d039062	87.3611	178.952	-1.0345	4.9029e-05	0.017994	-	Putative timeless C-term domain and Homeodomain protein
Zm00001d039537	1346.37	751.826	0.8406	3.9188e-05	0.015838	-	Protein ALWAYS EARLY 3
Zm00001d039581	24.8532	72.6988	-1.5485	4.3375e-05	0.016517	CCAAT-HAP5-transcription factor 515	Histone-like transcription factor and archaeal histone family protein
Zm00001d039620	307.971	598.603	-0.9588	1.9443e-06	0.0020693	-	D-Tyr-tRNA(Tyr) deacylase family protein
Zm00001d039718	279.607	725.345	-1.3753	1.2019e-09	9.6581e-06	-	Mini-chromosome maintenance complex-binding protein
Zm00001d039933	6.68201	43.3841	-2.6988	5.8767e-06	0.0046909	-	16.9 kDa class I heat shock protein 1
Zm00001d040196	16.0858	59.5671	-1.8887	3.6631e-05	0.014995	-	Probable 3-beta-hydroxysteroid-Delta(8)Delta(7)-isomerase
Zm00001d040293	184.271	359.105	-0.96258	2.1292e-05	0.010473	-	H/ACA ribonucleoprotein complex subunit 4
Zm00001d040362	143.878	51.819	1.4733	7.8435e-07	0.0010888	C2C2-Dof-transcription factor 6	Dof-type zinc finger DNA-binding family protein
Zm00001d040561	979.171	633.366	0.62852	0.00018242	0.046225	-//-
Zm00001d041606	140.914	337.584	-1.2604	0.00010844	0.031476	minichromosome maintenance2	DNA replication licensing factor MCM7
Zm00001d042026	875.875	452.824	0.95177	7.9925e-08	0.00018228	-	Chlorophyllide a oxygenase chloroplastic
Zm00001d042315	153.708	73.5619	1.0632	0.00011415	0.032255	MADS-transcription factor 69	MADS-box transcription factor 56
Zm00001d043662	461.434	265.311	0.79844	6.9376e-05	0.022151	-	Alpha-amylase 3 chloroplastic
Zm00001d043702	97.4676	218.404	-1.164	2.8336e-06	0.0026926	-	Arabinogalactan peptide 3
Zm00001d044136	1290.76	739.304	0.80399	1.2131e-06	0.0014346	-	Glycerol-3-phosphate acyltransferase 1
Zm00001d044540	383.84	914.354	-1.2522	2.7362e-05	0.01248	minichromosome maintenance4	DNA replication licensing factor MCM4
Zm00001d044740	408.389	0	Inf	8.1897e-05	0.024438	-//-
Zm00001d045192	383.734	786.13	-1.0347	4.2969e-07	0.00068597	hybrid proline-rich protein1	Ribonucleoside-diphosphate reductase large subunit
Zm00001d045649	372.949	879.535	-1.2378	0.0001933	0.047844	-	Ribonucleoside-diphosphate reductase small chain
Zm00001d046210	550.664	248.808	1.1461	2.5401e-05	0.011927	-	Beta-glucosidase 11
Zm00001d046299	76.6104	26.1101	1.5529	3.2311e-05	0.013574	HSF-transcription factor 28	HSF28 HSF type transcription factor
Zm00001d046935	298.927	128.955	1.2129	2.7381e-07	0.0004857	-	cryptochrome 3
Zm00001d046937	574.521	218.004	1.398	4.5154e-05	0.016764	bZIP-transcription factor 17	Basic leucine zipper 9
Zm00001d047814	1364.51	2375.42	-0.79979	2.7428e-06	0.0026926	-	Catalytic/ hydrolase
Zm00001d047939	2242.07	1429.62	0.6492	4.1298e-05	0.016279	-	Putative thaumatin domain family protein
Zm00001d047994	1287.81	787.072	0.71035	1.5439e-05	0.0089594	-	Inositol-tetrakisphosphate 1-kinase 3
Zm00001d048693	1506.6	867.911	0.79568	1.4694e-06	0.0016756	-	ATA15 protein
Zm00001d049099	8789.73	14104	-0.68222	4.3709e-06	0.0037719	protein disulfide isomerase1	protein disulfide isomerase1
Zm00001d049190	447.056	1090.1	-1.2859	8.5054e-06	0.0056577	minichromosome maintenance7	DNA replication licensing factor MCM2
Zm00001d049543	3907.38	1185.89	1.7202	3.1676e-23	1.0114e-18	circadian clock associated1	circadian clock associated1
Zm00001d050274	18.4035	77.4048	-2.0724	7.6057e-05	0.023577	-	RNA-binding (RRM/RBD/RNP motifs) family protein
Zm00001d050455	1886.35	3511.9	-0.89665	5.492e-09	2.505e-05	-	Anthranilate N-benzoyltransferase protein 1
Zm00001d050872	845.662	470.454	0.84603	1.1027e-06	0.0013541	-	loricrin-related
Zm00001d051001	8392.97	14858.8	-0.82406	0.00010946	0.031487	glyceraldehyde-3-phosphate dehydrogenase3	Glyceraldehyde-3-phosphate dehydrogenase 3%2C cytosolic
Zm00001d051800	149.19	70.0572	1.0905	5.7697e-05	0.020244	-	Caleosin protein%3B Caleosin related protein
Zm00001d052021	163.601	375.613	-1.1991	3.0152e-05	0.012949	-	DNA replication licensing factor MCM5
Zm00001d052079	1252.42	745.905	0.74765	5.2273e-06	0.0043922	lysine-ketoglutarate reductase/saccharopine dehydrogenase1	Lysine-ketoglutarate reductase/saccharopine dehydrogenase1
Zm00001d052675	1141.91	673.621	0.76144	7.2281e-06	0.0051303	-	Type III polyketide synthase B
Zm00001d052749	278.208	767.114	-1.4633	0.00013371	0.036805	nucleosome/chromatin assembly factor D	nucleosome/chromatin assembly factor D
Zm00001d053824	50.0292	220.652	-2.1409	7.0671e-16	1.1282e-11	-//-

## Sheet: S5
Supplemental Table S4. Genes differentially expressed in Xcl1 vs. WTXcl1
Gene_id	readcount_xcl1_st	readcount_WTxcl1	log2FoldChange	pval	padj	Gene name	Gene description
ENSRNA049464622	0	38.3647	#NAME?	7.8169e-08	1.3572e-05	snoR134	small nucleolar RNA snoR134
ENSRNA049469775	1737.8	752.135	1.2082	9.0711e-06	0.00099046	enod40	Early nodulin 40
ENSRNA049477087	0	35.842	#NAME?	2.5482e-07	4.0281e-05	Plant_SRP	Plant signal recognition particle RNA
ENSRNA049479574	458.857	106.587	2.106	1.0786e-10	2.5015e-08	SSU_rRNA_eukarya	Eukaryotic small subunit ribosomal RNA
Zm00001d000071	147.173	30.5097	2.2702	1.5506e-06	0.00020028	-	Protein NRT1/ PTR FAMILY 8.3
Zm00001d000086	446.002	106.443	2.067	5.7154e-05	0.0052089	-	RNA-binding (RRM/RBD/RNP motifs) family protein
Zm00001d000107	279.111	36.85	2.9211	2.7304e-13	8.1079e-11	-	Fatty acyl-CoA reductase 1
Zm00001d000178	458.01	1260.96	-1.4611	3.5787e-06	0.00041959	autophagy3	Autophagy-related protein 3
Zm00001d000179	152.472	576.302	-1.9183	0.00036569	0.025936	AP2-EREBP-transcription factor 1	AP2-EREBP-transcription factor 1
Zm00001d000183	152.645	21.7956	2.8081	2.5095e-09	5.0193e-07	monosaccharide transporter4	monosaccharide transporter4
Zm00001d000619	243.258	71.8419	1.7596	5.9556e-06	0.00066398	-//-
Zm00001d000853	0	28.7474	#NAME?	3.9111e-06	0.00045355	-//-
Zm00001d000866	0	31.5613	#NAME?	3.785e-06	0.00044215	-//-
Zm00001d000943	0	57.7935	#NAME?	6.2652e-11	1.4746e-08	-//-
Zm00001d000978	0	345.515	#NAME?	3.8975e-38	5.897e-35	-//-
Zm00001d001425	14.5458	253.622	-4.124	3.1045e-11	7.473e-09	-//-
Zm00001d001639	43.9422	3.34611	3.7151	7.755e-05	0.006735	-//-
Zm00001d002126	474.572	1099.64	-1.2123	0.00010388	0.0087089	-	loricrin-related
Zm00001d002160	168.53	407.984	-1.2755	0.00047015	0.031452	-	Wound-responsive family protein
Zm00001d002343	209.949	42.0815	2.3188	7.123e-09	1.3392e-06	-	Zinc transporter 1
Zm00001d002410	123.128	437.356	-1.8287	1.6267e-05	0.0016728	-	Probable xyloglucan endotransglucosylase/hydrolase protein 21
Zm00001d002549	470.176	166.399	1.4986	8.422e-05	0.0072324	-//-
Zm00001d002550	1137.67	536.703	1.0839	0.00045497	0.030823	-	Pentatricopeptide repeat-containing protein chloroplastic
Zm00001d002720	14.4169	0	Inf	0.00073426	0.045126	-//-
Zm00001d002759	1998.82	992.601	1.0099	0.00062633	0.039408	-	Nudix hydrolase 8
Zm00001d002828	805.987	353.389	1.1895	7.2087e-05	0.0063099	NAC-transcription factor 131	NAC domain-containing protein 26
Zm00001d002856	1253.77	449.828	1.4788	6.2989e-05	0.0056537	-	E3 ubiquitin-protein ligase RMA1
Zm00001d002863	37.9662	0	Inf	8.9131e-09	1.6562e-06	-	Single-stranded nucleic acid binding R3H protein
Zm00001d002905	1961.42	4105.3	-1.0656	0.00036786	0.026032	-	Protein kinase superfamily protein
Zm00001d002958	140.675	39.9168	1.8173	8.959e-05	0.0076729	-	FIP1
Zm00001d003380	495.712	141.052	1.8133	8.145e-08	1.3989e-05	cl22897_1a	Gibberellin-regulated protein 14
Zm00001d003638	59.4025	0	Inf	7.3659e-13	2.0897e-10	-	Pyrophosphate--fructose 6-phosphate 1-phosphotransferase subunit alpha 2
Zm00001d003676	41.3484	0	Inf	0.00039671	0.027582	-	Cellulose synthase-like protein B3
Zm00001d003791	1.34819	90.1942	-6.0639	2.405e-12	6.3679e-10	-	Pentatricopeptide repeat-containing protein
Zm00001d003794	77.0638	3.27922	4.5546	2.7313e-10	6.0267e-08	-	Pentatricopeptide repeat-containing protein
Zm00001d003796	1.86988	979.028	-9.0323	2.2112e-56	7.8064e-53	-	Probable serine/threonine-protein phosphatase 2A regulatory subunit B'' subunit TON2
Zm00001d003800	110.839	1072.76	-3.2748	3.8818e-20	1.9894e-17	-	alpha/beta-Hydrolases superfamily protein
Zm00001d003817	899.423	2088.75	-1.2156	5.9036e-05	0.0053442	starch branching enzyme3	Starch branching enzyme IIa
Zm00001d003856	261.707	15.9737	4.0342	1.0338e-19	4.8307e-17	-	Spermidine hydroxycinnamoyl transferase
Zm00001d003872	6.8494	79.8522	-3.5433	2.5242e-07	4.0101e-05	-	Coilin
Zm00001d003939	32.7493	298.11	-3.1863	3.9808e-13	1.1499e-10	-	Probable metal-nicotianamine transporter YSL6
Zm00001d003983	2.4795	189.101	-6.253	6.1011e-21	3.2309e-18	-	Aldehyde dehydrogenase family 7 member B4
Zm00001d004042	7.78434	162.275	-4.3817	2.3211e-14	7.7632e-12	-	3-oxoacyl-[acyl-carrier-protein] reductase chloroplastic
Zm00001d004088	0	172.625	#NAME?	6.226e-25	4.3005e-22	-//-
Zm00001d004095	249.418	63.3717	1.9767	8.2641e-07	0.00011467	bHLH-transcription factor 144	basic helix-loop-helix (bHLH) DNA-binding superfamily protein
Zm00001d004115	0.41325	167.669	-8.6644	6.1002e-22	3.3419e-19	-//-
Zm00001d004127	152.733	452.679	-1.5675	1.4432e-05	0.0015084	-//-
Zm00001d004137	0	159.169	#NAME?	1.2292e-23	7.8111e-21	-//-
Zm00001d004230	3662.3	0.306783	13.543	2.9038e-16	1.1416e-13	Homeobox-transcription factor 96	Homeodomain leucine zipper family IV protein
Zm00001d004249	0	19.6315	#NAME?	0.00022585	0.017209	-	Phosphatidylinositol 4-kinase alpha 1
Zm00001d004252	5.91446	50.3551	-3.0898	0.00011339	0.0094811	-//-
Zm00001d004282	0	36.6273	#NAME?	1.0163e-05	0.0011021	-	Putative disease resistance RPP13-like protein 1
Zm00001d004293	0	262.173	#NAME?	2.9986e-32	3.1759e-29	-	Electron transfer flavoprotein subunit beta mitochondrial
Zm00001d004343	0.521691	905.527	-10.761	7.2283e-14	2.274e-11	-//-
Zm00001d004388	46.9434	1.7927	4.7107	5.2408e-07	7.5691e-05	-	Probable flavin-containing monooxygenase 1
Zm00001d004409	24.4843	98.4244	-2.0072	0.0002432	0.018398	-	DNA-directed RNA polymerase subunit
Zm00001d004414	0	17.1079	#NAME?	0.00064882	0.040582	-	Peptidase S24/S26A/S26B/S26C family protein
Zm00001d004415	62.8638	6.35685	3.3058	3.4098e-06	0.00040276	-	Probable RNA-dependent RNA polymerase 5
Zm00001d004426	47.8784	0.249958	7.5815	9.6628e-10	2.0199e-07	-	Thioesterase superfamily protein
Zm00001d004460	205.019	53.6743	1.9335	0.00052683	0.034874	-	AAR2 protein family
Zm00001d004481	0	244.043	#NAME?	3.4221e-31	3.3979e-28	-//-
Zm00001d004497	175.206	421.287	-1.2657	0.00021881	0.016753	-	C2H2-like zinc finger protein
Zm00001d004510	44.93	0	Inf	6.8533e-05	0.0060488	-	alpha/beta-Hydrolases superfamily protein
Zm00001d004525	110.103	5.45026	4.3364	0.00024844	0.018751	-	Protein REDUCED WALL ACETYLATION 3
Zm00001d004564	1730.8	4184.84	-1.2737	0.00019773	0.015437	-	Aconitate hydratase 3 mitochondrial
Zm00001d004620	0	400.8	#NAME?	4.1673e-41	7.7889e-38	-//-
Zm00001d004621	239.421	72.4839	1.7238	0.00012637	0.010457	-	Peptide transporter PTR2
Zm00001d004637	197.545	0	Inf	3.6559e-09	7.1705e-07	-	Peptidase M20/M25/M40 family protein
Zm00001d004670	216.599	0	Inf	1.631e-37	2.1593e-34	-	ARM repeat superfamily protein
Zm00001d004705	1.34819	49.4987	-5.1983	2.1866e-07	3.5285e-05	-	Amino acid permease 2
Zm00001d004734	136.408	772.087	-2.5008	4.9765e-13	1.4245e-10	-	Aspartyl protease APCB1
Zm00001d004771	20.2639	131.561	-2.6988	2.4412e-07	3.8978e-05	-//-
Zm00001d004914	487.682	0	Inf	6.1508e-65	4.8859e-61	-//-
Zm00001d004933	185.327	496.327	-1.4212	5.806e-05	0.0052708	-	Carbohydrate-binding X8 domain superfamily protein
Zm00001d004945	275.682	39.931	2.7874	0.00020391	0.015841	-//-
Zm00001d004955	4.04457	35.9379	-3.1514	0.00051409	0.034173	-	Phosphatidylinositol 4-phosphate 5-kinase 6
Zm00001d004968	46.1228	1.74903	4.7209	5.1892e-07	7.5289e-05	-//-
Zm00001d005010	19.1326	0.536333	5.1568	0.0008228	0.049608	-	Late embryogenesis abundant (LEA) hydroxyproline-rich glycoprotein family
Zm00001d005015	393.953	162.167	1.2805	0.00012318	0.010219	-//-
Zm00001d005023	4795.99	2496.73	0.94179	0.0004524	0.03078	-	40S ribosomal protein S16
Zm00001d005030	4.45782	741.161	-7.3773	2.0512e-45	4.6553e-42	-	40S ribosomal protein S4-3
Zm00001d005073	0	215.769	#NAME?	7.1343e-29	5.8124e-26	-//-
Zm00001d005124	111.243	0	Inf	4.4296e-22	2.5133e-19	-//-
Zm00001d005147	29.159	1.6922	4.107	0.00025216	0.018941	-//-
Zm00001d005158	89.2883	0	Inf	2.7572e-07	4.2944e-05	-	CASP-like protein 3
Zm00001d005160	0	60.2348	#NAME?	2.111e-11	5.1596e-09	BBR/BPC-transcription factor 2	-
Zm00001d005195	0	338.572	#NAME?	4.1198e-30	3.8501e-27	-	RING/U-box superfamily protein
Zm00001d005246	0	68.2559	#NAME?	1.2673e-12	3.5323e-10	-	BAG family molecular chaperone regulator 6
Zm00001d005392	100.818	435.314	-2.1103	1.0909e-06	0.00014615	-	Lecithin-cholesterol acyltransferase-like 1
Zm00001d005441	16.8084	142.183	-3.0805	4.8488e-09	9.3942e-07	-//-
Zm00001d005458	32.5266	0.572748	5.8276	2.8231e-06	0.00034237	-	Ferredoxin--NADP reductase leaf isozyme 1 chloroplastic
Zm00001d005583	0	645.736	#NAME?	1.1372e-51	3.2848e-48	-//-
Zm00001d005591	298.613	86.4743	1.7879	2.5395e-06	0.0003152	-	OSJNBa0089E12.13 protein; protein
Zm00001d005599	157.448	0	Inf	3.1022e-29	2.6641e-26	-	RING/U-box superfamily protein
Zm00001d005658	115.188	34.3895	1.744	0.00041899	0.028816	trehalose-6-phosphate phosphatase2	trehalose-6-phosphate phosphatase2
Zm00001d005736	234.111	579.873	-1.3085	0.00013457	0.011078	-	Transcription initiation factor TFIID subunit 2
Zm00001d005795	0	204.481	#NAME?	4.7419e-26	3.4243e-23	-	Protein binding protein
Zm00001d005802	51.6445	154.901	-1.5847	0.0003548	0.025277	-	SAUR-like auxin-responsive protein family
Zm00001d005822	157.987	4.73402	5.0606	0.00017281	0.013936	cytochrome P450 12	cytochrome P450 12
Zm00001d005823	590.273	82.238	2.8435	0.00057788	0.037364	-	Flavonoid 3-monooxygenase
Zm00001d005828	1154.58	103.189	3.484	3.2235e-29	2.6953e-26	-	Thiol protease aleurain
Zm00001d005837	90.7567	14.1117	2.6851	4.943e-06	0.00055893	-	Zinc finger protein 8
Zm00001d005842	240.714	0	Inf	8.2709e-09	1.5459e-06	-	saposin B domain-containing protein
Zm00001d005869	163.386	10.437	3.9685	7.5802e-06	0.00083921	-	Putative clathrin assembly protein
Zm00001d005871	97.4098	23.6233	2.0439	7.4199e-05	0.0064769	-	Protein SHOOT GRAVITROPISM 5
Zm00001d005873	641.754	25.2923	4.6653	7.0759e-38	9.7753e-35	-//-
Zm00001d005951	499.411	1386.27	-1.4729	2.1332e-05	0.0021219	Homeobox-transcription factor 54	Homeobox-leucine zipper protein ATHB-6
Zm00001d005952	0	182.668	#NAME?	1.4955e-11	3.8013e-09	-//-
Zm00001d006059	2946.35	1051.23	1.4869	0.0005773	0.037364	-	MTD1
Zm00001d006171	246.622	762.409	-1.6283	6.4191e-07	9.1461e-05	-	Protein DETOXIFICATION 50
Zm00001d006212	1367.46	339.636	2.0094	4.2463e-09	8.2775e-07	-	Two-component response regulator-like APRR9
Zm00001d006254	359.501	795.212	-1.1453	0.00047012	0.031452	-	Serine/threonine protein phosphatase 2A 59 kDa regulatory subunit B' zeta isoform
Zm00001d006623	680.854	1559.27	-1.1954	3.7866e-05	0.0035387	-	Polygalacturonase inhibitor 1
Zm00001d006626	1201.23	419.098	1.5191	2.7063e-07	4.2359e-05	-	Remorin family protein
Zm00001d006647	0.521691	482.252	-9.8524	6.5793e-44	1.3937e-40	-//-
Zm00001d006649	40.7242	2.41942	4.0732	1.3166e-05	0.0013899	-	cytochrome P450 family 87 subfamily A polypeptide 6
Zm00001d006688	324.513	905.821	-1.481	2.2287e-06	0.0002799	-	Putative polyol transporter 1
Zm00001d006828	4561.64	2334.99	0.96614	0.00047521	0.031721	-	Protein LONGIFOLIA 2
Zm00001d006898	0.521691	25.498	-5.611	6.8276e-05	0.0060429	-//-
Zm00001d007130	618.559	236.653	1.3861	1.9226e-05	0.0019426	-	Heavy metal transport/detoxification superfamily protein
Zm00001d007187	267.724	81.6815	1.7127	3.2579e-06	0.0003877	-	hydroxyproline-rich glycoprotein family protein
Zm00001d007274	9360.92	2798.41	1.742	0.00065501	0.040809	-	Protein kinase Kelch repeat:Kelch
Zm00001d007327	496.436	971.518	-0.96863	0.00079689	0.048414	-	Plant-specific domain TIGR01627 family protein
Zm00001d007401	1274.64	267.906	2.2503	0.00028319	0.020877	-	Encodes alpha-helical IF (intermediate filament)-like protein.
Zm00001d007405	607.847	0	Inf	4.7796e-14	1.534e-11	-//-
Zm00001d007445	1506.13	341.388	2.1414	2.876e-06	0.00034746	-	Adagio protein 3
Zm00001d007495	328.88	148.989	1.1424	0.00060919	0.038713	-	Disease resistance protein RPS2
Zm00001d007795	51.1697	0	Inf	1.1305e-06	0.0001503	-//-
Zm00001d007827	979.426	25.3718	5.2706	2.7711e-06	0.00033736	early light inducible protein1	early light inducible protein1
Zm00001d008435	343.622	100.571	1.7726	9.7195e-07	0.00013142	-	Beta-glucosidase 44
Zm00001d008560	60.9793	0	Inf	2.5817e-05	0.0025163	-//-
Zm00001d008957	592.981	240.583	1.3015	9.1744e-05	0.0078152	-	Indole-3-acetic acid-amido synthetase GH3.6
Zm00001d009329	52.2072	0	Inf	1.5293e-11	3.8565e-09	-//-
Zm00001d009481	435.958	166.192	1.3913	2.4381e-05	0.002391	-//-
Zm00001d010258	263.92	0.19971	10.368	1.5499e-24	1.026e-21	-	Protein kinase superfamily protein
Zm00001d010409	62.2688	0.798841	6.2845	2.0759e-10	4.6779e-08	-	Peroxidase 29
Zm00001d010499	405.662	79.9008	2.344	1.5721e-11	3.9332e-09	-	Sec14p-like phosphatidylinositol transfer family protein
Zm00001d010689	71.246	472.452	-2.7293	3.4094e-13	1.0031e-10	-	Cytokinin-O-glucosyltransferase 1
Zm00001d010690	20.9145	256.326	-3.6154	1.3569e-12	3.749e-10	-	Anthocyanidin 3-O-glucosyltransferase
Zm00001d010698	13.8278	631.733	-5.5137	2.0101e-08	3.6496e-06	-	NAD(P)H dehydrogenase (quinone) FQR1
Zm00001d010704	3.65184	55.3204	-3.9211	0.00064037	0.040132	-	10A19I.15
Zm00001d010725	0	277.072	#NAME?	5.5508e-28	4.1993e-25	-//-
Zm00001d010728	55.3169	354.329	-2.6793	3.795e-11	8.9987e-09	-	PLASMODESMATA CALLOSE-BINDING PROTEIN 2
Zm00001d010733	2121.75	4351.1	-1.0361	0.00045638	0.030853	-	Ras-related protein RABG3f
Zm00001d010744	406.615	903.024	-1.1511	0.00030538	0.022306	-	Gamma-glutamyl hydrolase 1
Zm00001d010771	0	36.4806	#NAME?	2.833e-07	4.391e-05	-//-
Zm00001d010792	206.783	78.3188	1.4007	0.00018103	0.014453	-//-
Zm00001d011224	377.983	174.306	1.1167	0.00052834	0.034901	-	Ribosomal protein L34
Zm00001d011227	89.347	19.6997	2.1812	3.9503e-05	0.0036808	-//-
Zm00001d011253	1.86988	4289.32	-11.164	1.5988e-88	5.0802e-84	-	Sucrose nonfermenting 4-like protein
Zm00001d011284	37.3566	0.286374	7.0273	8.0928e-08	1.3975e-05	-	Inorganic pyrophosphatase 1
Zm00001d011301	660.532	306.19	1.1092	0.00039584	0.027582	-	Starch branching enzyme III
Zm00001d011323	30.5746	2.88795	3.4042	0.00054699	0.035926	MADS-transcription factor 42	Agamous-like MADS-box protein AGL62
Zm00001d011350	161.625	28.5147	2.5029	0.00045381	0.030811	-	ATPase%2C coupled to transmembrane movement of substance
Zm00001d011384	1.23975	763.719	-9.2668	3.3258e-51	8.8062e-48	-//-
Zm00001d011394	424.502	0	Inf	5.2433e-15	1.8719e-12	-//-
Zm00001d011405	359.035	844.262	-1.2336	9.9496e-05	0.0084529	-	ATP binding microtubule motor family protein
Zm00001d011422	315.069	49.8528	2.6599	1.1318e-10	2.5872e-08	-	Putative cytochrome P450 superfamily protein
Zm00001d011436	0.521691	223.371	-8.742	3.2828e-28	2.5441e-25	-//-
Zm00001d011501	24.7891	0	Inf	4.5265e-06	0.0005155	-	Vacuolar protein sorting-associated protein 25
Zm00001d011515	52.6674	0	Inf	9.9689e-12	2.5963e-09	MYB-related-transcription factor 115	RAD-like 3
Zm00001d011555	14.3289	109.478	-2.9336	3.3895e-07	5.1531e-05	NAC-transcription factor 1	Putative NAC domain transcription factor superfamily protein
Zm00001d011594	6.34822	40.7497	-2.6824	0.00082124	0.049608	-//-
Zm00001d011601	0.41325	3508.92	-13.052	3.7048e-05	0.0034725	-//-
Zm00001d011604	262.314	2039.07	-2.9585	2.8397e-18	1.236e-15	-//-
Zm00001d011610	739.75	252.772	1.5492	4.8475e-07	7.1307e-05	-	Glutamate synthase 1 [NADH] chloroplastic
Zm00001d011644	92.9461	15.851	2.5518	1.3741e-05	0.0014409	-	ABC transporter B family member 9
Zm00001d011708	63.2097	183.802	-1.5399	0.00027009	0.020051	reversion-to-ethylene sensitivity1 like1	reversion-to-ethylene sensitivity1 like1
Zm00001d011710	950.991	249.309	1.9315	2.1255e-05	0.0021219	-	Cytidine deaminase 1
Zm00001d011752	108.271	16.5738	2.7077	0.00061334	0.038787	-//-
Zm00001d011829	158.146	45.9545	1.783	5.6536e-05	0.0051769	-	DNA mismatch repair protein MLH1
Zm00001d011839	0	28.2459	#NAME?	4.5936e-06	0.00052127	-	Protein CLT3 chloroplastic
Zm00001d011901	334.117	853.99	-1.3539	0.00080583	0.04877	-	Tetratricopeptide repeat (TPR)-like superfamily protein
Zm00001d011931	0.41325	258.861	-9.2909	1.1387e-30	1.0964e-27	-	uncharacterized protein [Source:UniProtKB/TrEMBL;Acc:B6UIH6]
Zm00001d011938	141.759	397.078	-1.486	2.1697e-05	0.0021476	-//-
Zm00001d011990	0	273.551	#NAME?	3.1078e-33	3.6573e-30	-	cobalt ion binding
Zm00001d011991	0	148.455	#NAME?	1.6188e-22	9.7047e-20	-	Protein kinase superfamily protein
Zm00001d012010	259.225	44.8897	2.5297	4.2899e-05	0.0039509	-//-
Zm00001d012019	157.882	45.3205	1.8006	4.1694e-05	0.0038511	-	SNF1-related protein kinase regulatory subunit gamma-1
Zm00001d012032	0	1253.42	#NAME?	5.9675e-58	2.7087e-54	-	Transcription factor TFIIE alpha subunit
Zm00001d012045	434.642	1283.31	-1.562	3.1241e-07	4.7723e-05	-	Putative RING zinc finger domain superfamily protein
Zm00001d012063	211.687	3.22112	6.0382	4.1301e-22	2.386e-19	-	Loricrin
Zm00001d012064	304.68	0.286374	10.055	2.581e-46	6.3084e-43	-	Peptidyl-prolyl cis-trans isomerase
Zm00001d012068	4.67471	49.2704	-3.3978	2.8255e-05	0.0027288	cystatin10	Putative cystatin
Zm00001d012098	0.521691	408.078	-9.6114	2.9298e-40	5.1718e-37	-	RNA-binding (RRM/RBD/RNP motifs) family protein
Zm00001d012100	1.56507	2335.68	-10.543	1.8022e-76	2.8632e-72	-//-
Zm00001d012171	89.5434	16.4045	2.4485	2.137e-05	0.0021219	-//-
Zm00001d012175	1.34819	151.586	-6.813	9.51e-20	4.51e-17	-	Pectin acetylesterase 5
Zm00001d012280	96.7738	319.868	-1.7248	1.9738e-06	0.00025086	C2C2-Dof-transcription factor 38	Dof zinc finger protein DOF1.2
Zm00001d012561	974.133	2515.45	-1.3686	2.7121e-06	0.00033144	cystatin2	Cystatin2%3B Cysteine proteinase inhibitor%3B Putative cystatin
Zm00001d012767	41.4891	0.19971	7.6987	1.2781e-08	2.3611e-06	-	IQ-domain 25
Zm00001d012894	148.301	41.9772	1.8209	2.7853e-05	0.0026982	-//-
Zm00001d013069	265.239	97.7656	1.4399	6.5063e-05	0.0057908	-	Prenylated Rab receptor 2
Zm00001d013193	479.001	176.865	1.4374	6.798e-05	0.0060335	-	CCG-binding protein 1
Zm00001d013224	39.6808	0.19971	7.6344	3.5806e-08	6.3916e-06	-	Protein MOR1
Zm00001d013458	84.6664	0.972169	6.4444	3.6588e-14	1.211e-11	-	Autophagy-related protein 3
Zm00001d013594	667.504	0.286374	11.187	5.6708e-36	7.2074e-33	-	mRNA cap guanine-N7 methyltransferase 2
Zm00001d013614	2387.19	755.615	1.6596	2.5117e-09	5.0193e-07	-	Expressed protein; protein
Zm00001d013615	2217.79	542.098	2.0325	0.00025565	0.019158	-	Expressed protein; protein
Zm00001d013741	3128.43	1570.64	0.99409	0.00067067	0.041702	-	BTB/POZ domain-containing protein NPY2
Zm00001d013968	41.2048	0	Inf	2.1811e-09	4.4142e-07	-	Transcription factor TFIIE alpha subunit
Zm00001d014515	70.5602	0.822707	6.4223	1.4337e-12	3.9271e-10	-	Probable protein S-acyltransferase 7
Zm00001d014613	2678.98	5300.23	-0.98437	0.00037715	0.026454	-	Xyloglucan endotransglucosylase/hydrolase protein 23
Zm00001d014790	942.057	99.3889	3.2447	4.0371e-05	0.0037507	-	Chaperone protein dnaJ 11
Zm00001d015288	25.9615	0	Inf	2.9239e-06	0.00035058	-	Glucose-6-phosphate 1-dehydrogenase 4 chloroplastic
Zm00001d015976	52.3977	259.26	-2.3068	7.0201e-05	0.0061618	-	Probable lactoylglutathione lyase chloroplastic
Zm00001d016183	174.702	0	Inf	1.5341e-18	6.7702e-16	-	Coatomer subunit epsilon-2
Zm00001d016588	964.821	439.746	1.1336	0.00022905	0.017379	-	Glycerophosphodiester phosphodiesterase GDPD2
Zm00001d016674	77.8434	16.9319	2.2008	0.00038455	0.026854	HSF-transcription factor 6	Heat shock factor protein 2
Zm00001d016934	216.675	88.7906	1.2871	0.00030448	0.022292	-	Galactose mutarotase-like superfamily protein
Zm00001d016982	108.345	277.118	-1.3549	0.00034221	0.024712	-	Protein NRT1/ PTR FAMILY 6.4
Zm00001d017241	142.448	38.8612	1.874	6.9244e-05	0.0060946	-	Two-component response regulator-like APRR1
Zm00001d017506	20.6361	0	Inf	3.354e-05	0.0032099	-//-
Zm00001d017508	45.2289	0	Inf	3.1788e-10	6.9181e-08	-	Cortical cell-delineating protein
Zm00001d017567	273.152	3.8281	6.1569	1.6523e-32	1.8104e-29	-	Chaperonin 60 subunit beta 2 chloroplastic
Zm00001d017570	124.646	13.997	3.1546	9.1576e-08	1.556e-05	-	Aluminum-activated malate transporter 10
Zm00001d017602	24.8566	109.343	-2.1372	7.758e-05	0.006735	GRF-transcription factor 13	-
Zm00001d017947	457.954	191.492	1.2579	0.00020659	0.015971	-	Microtubule motor
Zm00001d018045	168.635	42.1679	1.9997	1.5869e-05	0.0016424	TCP-transcription factor 26	Transcription factor TCP14
Zm00001d018082	236.534	51.5273	2.1986	2.4122e-08	4.3302e-06	trehalose-6-phosphate phosphatase7	trehalose-6-phosphate phosphatase7
Zm00001d018342	7392.84	2171.86	1.7672	7.8627e-07	0.00010957	trehalose-6-phosphate synthase11	trehalose-6-phosphate synthase11
Zm00001d018645	184.808	62.8016	1.5572	0.00010211	0.0086285	-	Polynucleotidyl transferase ribonuclease H-like superfamily protein
Zm00001d018829	570.563	236.408	1.2711	2.0534e-05	0.0020647	C2C2-YABBY-transcription factor 3	Protein YABBY
Zm00001d019389	77.1371	0	Inf	8.1063e-06	0.00089434	-//-
Zm00001d020317	413.294	822.859	-0.99348	0.00071671	0.044219	-//-
Zm00001d020396	2906.25	1097.14	1.4054	0.00022357	0.017077	trehalose-6-phosphate synthase13	trehalose-6-phosphate synthase13
Zm00001d020487	858.924	1771.94	-1.0447	0.00056782	0.037047	-	ARM repeat superfamily protein
Zm00001d020491	36.6181	0	Inf	1.6718e-08	3.0705e-06	-//-
Zm00001d020594	295.368	21.5249	3.7784	4.1891e-08	7.3947e-06	-	Non-structural maintenance of chromosomes element 4 homolog A
Zm00001d020804	2695.55	5322.49	-0.98152	0.00047914	0.031916	Homeobox-transcription factor 120	Homeobox-leucine zipper protein ATHB-6
Zm00001d020923	106.144	30.1189	1.8173	0.00034846	0.024993	-	Zinc finger protein
Zm00001d021006	2268.53	698.25	1.6999	3.6375e-05	0.0034399	-	MTD1
Zm00001d021218	57.0578	0	Inf	1.6225e-12	4.4063e-10	-	thiamine monophosphate synthase
Zm00001d021596	269.404	642.886	-1.2548	0.00054725	0.035926	adenosine 5'-phosphosulfate reductase-like1	adenosine 5'-phosphosulfate reductase-like1
Zm00001d021634	294.861	98.9238	1.5756	1.0813e-05	0.0011629	-	Hsp20/alpha crystallin family protein
Zm00001d021895	229.146	7.48036	4.937	6.3806e-05	0.0057109	-	Beta-hexosaminidase
Zm00001d022421	5933.91	13096.5	-1.1421	0.00010278	0.0086627	-	hydroxyproline-rich glycoprotein family protein
Zm00001d022456	181.704	603.629	-1.7321	5.6049e-07	8.0584e-05	-	Peroxidase 42
Zm00001d022553	389.83	1499.36	-1.9434	0.00073571	0.045128	-//-
Zm00001d022725	147.841	58.5702	1.3358	0.00057974	0.037364	-//-
Zm00001d023254	52.2014	1.74843	4.9	2.1877e-07	3.5285e-05	-	OSJNBb0026E15.9 protein; protein
Zm00001d023384	1397.38	79.0125	4.1445	1.1235e-38	1.7849e-35	-	Phytosulfokines 2
Zm00001d023393	154.142	54.6159	1.4969	0.00067766	0.042055	npi285a(cac)	Disease resistance protein RPM1
Zm00001d023402	62.4447	7.2746	3.1016	4.3856e-06	0.00050125	G2-like-transcription factor 4	Putative MYB DNA-binding domain superfamily protein
Zm00001d023657	598.371	0	Inf	4.7434e-73	5.0239e-69	-//-
Zm00001d024053	326.558	0	Inf	4.2659e-14	1.3831e-11	-	Protein kinase superfamily protein
Zm00001d024160	174.292	62.2846	1.4846	0.00059496	0.038268	bZIP-transcription factor 107	Transcription factor TGA4
Zm00001d024177	52.5531	9.49051	2.4692	0.00019406	0.015187	-//-
Zm00001d024291	182.422	69.6453	1.3892	0.00044496	0.030404	-	Putative leucine-rich repeat receptor-like protein kinase family protein
Zm00001d024424	364.665	161.367	1.1762	0.00057653	0.037364	HIP	Octicosapeptide/Phox/Bem1p (PB1) domain-containing protein / tetratricopeptide repeat (TPR)-containing protein
Zm00001d024475	135.613	0	Inf	7.5464e-26	5.3284e-23	-//-
Zm00001d024800	19.9796	0.499917	5.3207	0.00063021	0.039574	-//-
Zm00001d024963	952.011	2108.28	-1.147	0.00021736	0.016682	glutathione transferase22	Glutathione S-transferase GSTU6
Zm00001d024980	356.544	1.20612	8.2076	2.677e-07	4.2109e-05	-	Phosphoenolpyruvate carboxylase 3
Zm00001d025082	3377.74	1777.57	0.92615	0.00039876	0.027635	-	Glycosyl hydrolase family 10 protein
Zm00001d025266	68.8457	0	Inf	8.628e-15	3.0461e-12	-	Transcription initiation factor TFIID subunit 2
Zm00001d025360	58.406	303.841	-2.3791	5.7075e-09	1.0991e-06	-	Probable F-box protein At1g60180
Zm00001d025477	52.6146	225.908	-2.1022	0.00026877	0.02	-	Ethylene-responsive transcription factor ERF021
Zm00001d025508	0.8265	35.7154	-5.4334	6.484e-05	0.0057871	-	Class IV heat shock protein
Zm00001d025707	727.994	250.334	1.5401	9.3389e-07	0.00012681	-	BTB/POZ and TAZ domain-containing protein 2
Zm00001d025752	179.852	414.052	-1.203	0.00057859	0.037364	-	Transcription factor bHLH68
Zm00001d025753	1.86988	60.4399	-5.0145	0.00011711	0.0097667	chitinase B1	chitinase B1
Zm00001d025993	3443.64	7901.16	-1.1981	0.00036956	0.026094	-//-
Zm00001d026070	13.0482	84.2953	-2.6916	0.00010029	0.0084976	-	SPX domain-containing membrane protein
Zm00001d026632	7108.8	1422.86	2.3208	2.7052e-06	0.00033144	-	Stem-specific protein TSJT1
Zm00001d027016	0	61.7031	#NAME?	1.6798e-11	4.1376e-09	-//-
Zm00001d027125	0	48.0329	#NAME?	1.6471e-09	3.3765e-07	-//-
Zm00001d027129	0	140.805	#NAME?	7.6644e-20	3.6898e-17	-//-
Zm00001d027137	22.7229	208.647	-3.1988	1.4333e-11	3.6728e-09	-//-
Zm00001d027183	0	144.629	#NAME?	4.5369e-22	2.529e-19	-//-
Zm00001d027281	29.0096	141.12	-2.2823	5.4632e-06	0.00061122	-	Expansin-B4
Zm00001d027290	315.729	58.3554	2.4357	0.00060163	0.038406	-	extensin-like protein
Zm00001d027330	5677.49	3002.55	0.91907	0.00027983	0.020677	-	Remorin
Zm00001d027742	1209.3	562.828	1.1034	0.00021034	0.016222	-//-
Zm00001d027988	465.991	1729.55	-1.892	0.00018284	0.014479	-//-
Zm00001d028122	171.302	413.865	-1.2726	0.00035189	0.025126	-//-
Zm00001d028159	315.682	145.815	1.1143	0.00061402	0.038787	-	F-box protein GID2
Zm00001d028178	33.6638	0	Inf	5.1424e-06	0.00057737	NAC-transcription factor 64	NAC domain-containing protein 8
Zm00001d028548	426.225	106.669	1.9985	8.8431e-06	0.00096889	-	maternal effect embryo arrest 59
Zm00001d028778	0.41325	33.8141	-6.3545	4.0344e-06	0.00046445	-//-
Zm00001d028783	318.921	100.02	1.6729	2.3153e-06	0.0002885	-	Expressed protein; protein
Zm00001d028820	625.08	217.243	1.5247	7.3312e-07	0.00010262	-	Chaperone DnaJ-domain superfamily protein
Zm00001d029031	1063.69	507.349	1.068	0.00012318	0.010219	-	Cytochrome P450 CYP714B3
Zm00001d029099	1602.1	221.813	2.8525	1.1071e-10	2.5491e-08	-//-
Zm00001d029164	621.759	85.759	2.858	6.1814e-08	1.0792e-05	-	Beta-amylase
Zm00001d029410	684.266	15.5634	5.4583	2.9103e-16	1.1416e-13	-	Serine carboxypeptidase-like 51
Zm00001d029577	177.489	32.6104	2.4443	1.0849e-07	1.8239e-05	-//-
Zm00001d029859	22.1807	0.572748	5.2753	0.00017051	0.013786	-	extensin-like protein
Zm00001d029908	31.0963	0	Inf	2.0406e-07	3.3251e-05	-	alpha/beta-Hydrolases superfamily protein
Zm00001d030105	105.965	0	Inf	5.7593e-17	2.3766e-14	-//-
Zm00001d030270	51.9962	0.399421	7.0244	1.6579e-05	0.0016993	-	Probable alpha-mannosidase
Zm00001d030348	293.821	89.3897	1.7168	1.296e-06	0.00016876	-	Alcohol dehydrogenase-like 3
Zm00001d031662	2159.86	651.793	1.7285	0.0003174	0.023026	-	Zinc finger protein CONSTANS-LIKE 15
Zm00001d031807	441.908	962.83	-1.1235	0.00074813	0.045714	-//-
Zm00001d032009	40.094	0.536333	6.2241	1.123e-07	1.878e-05	-	Protein TIFY 6B
Zm00001d032030	828.915	306.224	1.4366	3.3418e-06	0.0003962	-	Chaperone protein dnaJ 11 chloroplastic
Zm00001d032081	1162.35	536.529	1.1153	0.00021261	0.016357	-	Dormancy-associated protein homolog 3
Zm00001d032447	70.5192	18.0346	1.9673	0.00053625	0.03535	-//-
Zm00001d032688	790.585	252.579	1.6462	3.4946e-05	0.0033344	-	Carboxy-lyase
Zm00001d032740	483.91	162.728	1.5723	0.00072478	0.04463	-	Protein NRT1/ PTR FAMILY 5.2
Zm00001d032825	89.5844	240.869	-1.4269	0.00043929	0.030147	-//-
Zm00001d033115	61.7179	0.286374	7.7516	2.0889e-05	0.0020938	-//-
Zm00001d033344	855.43	283.961	1.591	0.0003822	0.026749	-	BTB/POZ domain-containing protein NPY2
Zm00001d033459	2803.69	521.965	2.4253	1.8695e-12	5.0341e-10	umc140a	Expressed protein; protein
Zm00001d033878	10.3723	57.3624	-2.4674	0.00035082	0.025106	-	ACT domain-containing protein ACR1
Zm00001d034313	487.474	232.785	1.0663	0.00040681	0.028039	-	Reticulon-like protein B8
Zm00001d035056	122.571	15.3452	2.9978	1.0495e-07	1.7738e-05	-	GDSL esterase/lipase
Zm00001d035180	25.7036	0.286374	6.4879	1.3028e-05	0.0013799	-	alpha/beta-Hydrolases superfamily protein
Zm00001d035234	167.671	30.221	2.472	1.0531e-06	0.00014178	GeBP-transcription factor 15	protein; Tyrosine specific protein phosphatase-like
Zm00001d035561	4364.71	778.57	2.487	8.5546e-07	0.00011716	-	Expressed protein; Mannose-specific jacalin-related lectin; protein
Zm00001d035588	274.659	47.892	2.5198	0.0003464	0.024901	-	Serine/threonine-protein kinase
Zm00001d035715	176.763	0	Inf	3.901e-32	3.9984e-29	-//-
Zm00001d035987	1132.44	388.42	1.5437	9.2502e-07	0.00012614	-	Putative DUF594 domain containing family protein
Zm00001d036026	61.3867	0	Inf	2.2047e-13	6.6717e-11	-//-
Zm00001d036212	67.3627	0	Inf	2.125e-14	7.1831e-12	-//-
Zm00001d036320	126.115	12.2509	3.3638	3.2362e-11	7.7314e-09	-//-
Zm00001d036703	266.792	33.8162	2.9799	1.6796e-06	0.00021582	-	Protein GLUTAMINE DUMPER 5
Zm00001d036768	52.8315	185.797	-1.8143	1.4524e-05	0.001513	MYB-transcription factor 158	Transcription factor MYB44
Zm00001d036880	1207.82	548.125	1.1398	5.7214e-05	0.0052089	EIN3-binding F-box protein1	EIN3-binding F-box protein 1
Zm00001d036917	234.978	66.4337	1.8225	0.00020639	0.015971	argonaute10b	argonaute10b
Zm00001d037243	213.993	79.7435	1.4241	0.00044771	0.030527	-//-
Zm00001d037261	1006.72	288.01	1.8055	9.8603e-06	0.001073	-	Pyridoxamine 5'-phosphate oxidase family protein
Zm00001d037306	0	35.6084	#NAME?	2.9418e-07	4.5375e-05	-	Squamosa promoter-binding-like protein 18
Zm00001d037427	0	536.119	#NAME?	3.0335e-29	2.6641e-26	-	40S ribosomal protein S4-3
Zm00001d037448	7.65539	822.498	-6.7474	4.0476e-08	7.1848e-06	-//-
Zm00001d037487	1504.41	520.032	1.5325	4.279e-07	6.3238e-05	-	2-oxoglutarate (2OG) and Fe(II)-dependent oxygenase superfamily protein
Zm00001d037507	35.223	1949.37	-5.7903	0.00055286	0.03622	-	Gamma-aminobutyrate transaminase POP2 mitochondrial
Zm00001d037590	503.432	3379.66	-2.747	1.462e-09	3.0361e-07	protein disulfide isomerase7	protein disulfide isomerase7
Zm00001d037609	3.13015	244.455	-6.2872	6.2677e-07	8.9708e-05	-	GDSL esterase/lipase
Zm00001d037623	42.2218	6.12573	2.785	0.00061347	0.038787	-	ROTUNDIFOLIA like 12
Zm00001d037631	2480.97	751.717	1.7226	1.5497e-09	3.1974e-07	-//-
Zm00001d037650	302.147	65.3205	2.2096	1.4903e-05	0.0015475	-//-
Zm00001d037687	3.95665	52.4146	-3.7276	0.00018006	0.014411	derlin3	derlin3
Zm00001d037688	520.009	176.989	1.5549	4.1691e-07	6.1901e-05	-	IQ-domain 25
Zm00001d037689	203.167	58.5896	1.7939	1.0467e-05	0.0011312	hexokinase7	hexokinase7
Zm00001d037983	194.339	0.286374	9.4065	8.0327e-05	0.0069356	-	Phosphatidylinositol/phosphatidylcholine transfer protein SFH13
Zm00001d038003	9375.76	3632.81	1.3678	6.2644e-06	0.00069596	-//-
Zm00001d038029	151.006	26.4293	2.5144	9.0302e-08	1.5426e-05	-	senescence associated gene 20
Zm00001d038274	942.207	405.196	1.2174	0.00071201	0.044014	-	Tetratricopeptide repeat (TPR)-like superfamily protein
Zm00001d038493	27.9662	0	Inf	1.0875e-05	0.0011634	-//-
Zm00001d038700	2408.97	576.677	2.0626	0.00014503	0.011877	-	O-methyltransferase ZRP4
Zm00001d038870	42.4856	126.93	-1.579	0.00076449	0.046624	lea protein group3	Late embryogenesis abundant protein%2C group 3
Zm00001d039378	91.9818	321.602	-1.8059	5.0134e-06	0.00056488	-//-
Zm00001d039648	602.313	157.313	1.9369	0.00017403	0.013999	-//-
Zm00001d039882	1372.59	684.601	1.0036	0.0006241	0.039346	-//-
Zm00001d040149	124.555	0	Inf	1.1773e-23	7.6341e-21	-	Protein PIN-LIKES 7
Zm00001d040266	324.466	0	Inf	8.2325e-18	3.5349e-15	-//-
Zm00001d040517	273.158	98.381	1.4733	4.6593e-05	0.0042788	-	Vegetative cell wall protein gp1
Zm00001d040632	52.6879	0	Inf	1.0674e-11	2.7573e-09	-//-
Zm00001d041430	447.418	1772.75	-1.9863	2.9774e-10	6.5243e-08	-	Calmodulin-like protein 11
Zm00001d041449	56.8468	0	Inf	1.2018e-05	0.0012814	-//-
Zm00001d041827	75.6951	250.998	-1.7294	2.6718e-05	0.0025961	-	Peroxidase superfamily protein
Zm00001d042027	356.107	151.868	1.2295	0.00022918	0.017379	-//-
Zm00001d042196	362.438	158.663	1.1918	0.00046558	0.031342	CCAAT-DR1-transcription factor 2	Nuclear transcription factor Y subunit B-4
Zm00001d042275	540.197	1172.59	-1.1181	0.00018523	0.01455	-	Phosphatidylinositol transfer protein CSR1
Zm00001d042443	493.075	222.157	1.1502	0.00060194	0.038406	-	BTB/POZ and TAZ domain-containing protein 2
Zm00001d042550	0	74.2049	#NAME?	2.6679e-13	7.997e-11	MADS-transcription factor 53	MADS-box transcription factor family protein
Zm00001d042558	5.08796	97.7601	-4.2641	2.182e-10	4.8483e-08	-	TPR repeat-containing protein ZIP4
Zm00001d042560	678.117	120.856	2.4882	1.3824e-14	4.7744e-12	indeterminate gametophyte1	LOB domain-containing protein 6
Zm00001d042605	37.9193	0.706204	5.7467	8.4954e-07	0.00011685	-	zinc ion binding;DNA binding
Zm00001d042607	34.9651	0.772459	5.5003	2.2579e-06	0.00028245	-//-
Zm00001d042636	37.0723	552.802	-3.8983	1.6157e-21	8.7013e-19	-	Amino acid permease 6
Zm00001d042642	129.643	20.2873	2.6759	1.3694e-07	2.2661e-05	-	RNA-binding (RRM/RBD/RNP motifs) family protein
Zm00001d042655	16.1988	0	Inf	0.00032787	0.023731	-	signal recognition particle receptor alpha subunit family protein
Zm00001d042656	46.2518	0	Inf	1.8894e-10	4.288e-08	-	Beta-galactosidase 16
Zm00001d042709	116.657	422.242	-1.8558	3.9601e-07	5.9353e-05	-	NPL4-like protein 1
Zm00001d042731	43.4616	2.32118	4.2268	1.0833e-05	0.0011629	-	Actin-7
Zm00001d042740	296.262	109.579	1.4349	8.3596e-05	0.0071983	-	UDP-glycosyltransferase 91A1
Zm00001d042794	245.772	562.092	-1.1935	0.00028482	0.020949	-	Transducin/WD40 repeat-like superfamily protein
Zm00001d042795	110.138	886.873	-3.0094	6.7861e-17	2.7644e-14	-//-
Zm00001d042811	642.123	203.414	1.6584	6.6721e-07	9.4643e-05	-	Nematode resistance protein-like HSPRO2
Zm00001d042868	48.5701	139.445	-1.5216	0.00051801	0.034362	-	Aldo-keto reductase family 4 member C9
Zm00001d042876	26.9843	0	Inf	1.6845e-06	0.00021582	-	Phospholipid/glycerol acyltransferase family protein
Zm00001d042880	165.91	522.626	-1.6554	0.00018369	0.014483	regulator of chromosome condensation1	regulator of chromosome condensation1
Zm00001d042917	527.726	220.982	1.2559	3.0308e-05	0.0029094	Trihelix-transcription factor 27	Trihelix transcription factor ASIL2
Zm00001d042979	706.452	296.245	1.2538	9.1219e-05	0.0077914	-	ATP binding protein
Zm00001d043049	2774.25	7539.4	-1.4424	8.6484e-06	0.00095085	phospholipid transfer protein homolog3	Non-specific lipid-transfer protein 1
Zm00001d043125	836.573	260.703	1.6821	5.6775e-08	9.9667e-06	-	F-box protein
Zm00001d043479	941.023	297.278	1.6624	1.9162e-08	3.4991e-06	-	Coiled-coil domain-containing protein 25
Zm00001d043612	277.209	613.831	-1.1469	0.00047018	0.031452	-	Protein MARD1
Zm00001d044181	74.2267	14.3298	2.3729	0.0001987	0.015474	-	S-type anion channel SLAH3
Zm00001d044383	67.9928	0	Inf	1.6712e-14	5.7098e-12	-//-
Zm00001d044752	588.072	1258.81	-1.098	0.00035944	0.02555	-	Probable galacturonosyltransferase-like 9
Zm00001d045002	814.196	298.996	1.4453	3.8413e-07	5.8055e-05	-	Nucleolar protein 10
Zm00001d045254	31.6591	0.572748	5.7886	3.5062e-06	0.00041261	-	Anthocyanidin 5%2C3-O-glucosyltransferase
Zm00001d045361	121.821	28.5265	2.0944	3.5926e-05	0.0034075	-//-
Zm00001d045384	106.182	515.824	-2.2803	5.2319e-10	1.1232e-07	-	Superoxide dismutase [Fe] 3 chloroplastic
Zm00001d045386	0	348.099	#NAME?	5.4653e-38	7.8934e-35	-	Ethylene-responsive transcription factor RAP2-2
Zm00001d045393	83.3036	219.131	-1.3953	0.00044375	0.030387	-	Ran BP2/NZF zinc finger-like superfamily protein
Zm00001d045519	549.177	253.495	1.1153	0.00039958	0.027635	-	Oligopeptide transporter 7
Zm00001d045523	0	31.2057	#NAME?	1.2839e-06	0.00016789	-//-
Zm00001d045534	3912.76	1650.96	1.2449	2.0307e-06	0.00025706	-	Zn-dependent exopeptidases superfamily protein
Zm00001d045564	517.122	232.077	1.1559	0.00016731	0.013562	-	Haloacid dehalogenase-like hydrolase domain-containing protein Sgpp
Zm00001d045572	29.1327	1.4931	4.2863	0.00015587	0.012667	-	WAT1-related protein
Zm00001d045582	366.283	167.724	1.1269	0.00060755	0.038686	-	WAT1-related protein
Zm00001d045598	1127.61	454.159	1.312	2.226e-06	0.0002799	-	OSJNBa0089E12.13 protein; protein
Zm00001d045629	407.377	0.286374	10.474	3.7292e-22	2.1943e-19	PHD-transcription factor 21	Acyl-CoA N-acyltransferase with RING/FYVE/PHD-type zinc finger domain
Zm00001d045630	14.2879	0	Inf	0.00070608	0.043733	-	Retrovirus-related Pol polyprotein LINE-1
Zm00001d045631	262.666	0	Inf	4.7241e-16	1.8085e-13	-	Acyl-CoA N-acyltransferase with RING/FYVE/PHD-type zinc finger domain
Zm00001d045660	2104.14	457.269	2.2021	3.8552e-07	5.8055e-05	-	3-ketoacyl-CoA synthase
Zm00001d045670	20.3987	0	Inf	0.00015445	0.012583	-	Phosphatidylinositol/phosphatidylcholine transfer protein SFH13
Zm00001d045787	253.334	0	Inf	7.8391e-42	1.5567e-38	-//-
Zm00001d045948	0	83.5988	#NAME?	1.0213e-14	3.566e-12	-	Protein DETOXIFICATION 16
Zm00001d045951	77.4038	202.827	-1.3898	0.00056688	0.037047	-//-
Zm00001d045962	110.505	0.499917	7.7882	7.6221e-20	3.6898e-17	-//-
Zm00001d045963	71.0145	0	Inf	4.8639e-15	1.7562e-12	-	Sentrin/sumo-specific protease
Zm00001d046112	618.562	1768.81	-1.5158	7.1219e-07	0.00010013	-	Spermidine synthase
Zm00001d046153	0	91.4341	#NAME?	1.0077e-15	3.7668e-13	-	40S ribosomal protein S4-3
Zm00001d046200	0	105.113	#NAME?	1.6892e-17	7.1565e-15	-//-
Zm00001d046202	0	149.725	#NAME?	1.2685e-22	7.7507e-20	-//-
Zm00001d046210	65.5074	452.884	-2.7894	1.6882e-13	5.2079e-11	-	Beta-glucosidase 11
Zm00001d046226	1440.57	632.135	1.1883	1.8184e-05	0.0018519	multidrug resistance protein associated1	multidrug resistance protein associated1
Zm00001d046242	232.777	57.1229	2.0268	4.152e-07	6.1901e-05	-	Putative ferroportin-domain family protein
Zm00001d046274	0	143.436	#NAME?	2.0549e-19	9.3277e-17	-//-
Zm00001d046286	3006.24	1248.09	1.2682	2.6629e-06	0.00032795	-	RPGR ORF15 isoform
Zm00001d046330	97.9989	628.618	-2.6813	2.0102e-13	6.1415e-11	-	Plant L-ascorbate oxidase
Zm00001d046331	59.294	0	Inf	7.5851e-13	2.1328e-10	-	DEAD/DEAH box RNA helicase family protein
Zm00001d046332	38.8338	186.196	-2.2614	5.0461e-07	7.3887e-05	-	Transcription factor bHLH144
Zm00001d046362	38.5026	0.286374	7.0709	1.351e-05	0.0014214	-	root hair specific 4
Zm00001d046381	5.60965	517.132	-6.5265	6.9846e-20	3.4676e-17	-	ARM repeat superfamily protein
Zm00001d046397	0	918.086	#NAME?	1.5051e-59	7.9707e-56	-//-
Zm00001d046434	147.182	1019.25	-2.7918	3.8627e-15	1.4107e-12	-	Acyl-CoA-binding domain-containing protein 4
Zm00001d046440	398.792	161.427	1.3048	6.2504e-05	0.0056261	-	FscO
Zm00001d046455	283.715	1130.39	-1.9943	7.1419e-10	1.5028e-07	-	HXXXD-type acyl-transferase family protein
Zm00001d046468	187.601	1627.6	-3.117	2.7892e-19	1.2482e-16	-	Coatomer subunit beta'-3
Zm00001d046476	224.957	774.659	-1.7839	2.232e-07	3.5818e-05	-	CAI-1 autoinducer sensor kinase/phosphatase cqsS isoform 1
Zm00001d046485	913.672	73.8019	3.6299	7.3861e-30	6.7053e-27	-	Putative leucine-rich repeat receptor protein kinase family protein
Zm00001d046488	4503.86	1665.27	1.4354	1.7028e-07	2.8033e-05	-	Leucine-rich repeat protein kinase family protein
Zm00001d046501	823.704	1885.63	-1.1948	3.673e-05	0.0034625	-	Ethylene-responsive transcription factor WIN1
Zm00001d046521	0	76.5145	#NAME?	1.0703e-13	3.334e-11	-	Vacuolar protein sorting-associated protein 9A
Zm00001d046626	1449.61	3260.2	-1.1693	6.0173e-05	0.0054316	-	Putative leucine-rich repat protein kinase family protein
Zm00001d046656	15.6771	180.826	-3.5279	1.0137e-10	2.3683e-08	-	Nudix hydrolase 10
Zm00001d046705	69.6663	2.11203	5.0438	7.1276e-10	1.5028e-07	-	Dihydroflavonol-4-reductase
Zm00001d046706	51.4013	0	Inf	2.4052e-11	5.8339e-09	-	Dihydroflavonol-4-reductase
Zm00001d046709	60.7302	0	Inf	3.8094e-13	1.1105e-10	-	Chaperonin 60 subunit beta 2 chloroplastic
Zm00001d046739	0	92.2273	#NAME?	7.6581e-16	2.8968e-13	-//-
Zm00001d046742	916.673	2023.39	-1.1423	0.00031707	0.023026	-	Ribose-phosphate pyrophosphokinase
Zm00001d046749	2231.93	817.194	1.4495	3.8038e-06	0.00044272	-	Calcium-dependent lipid-binding (CaLB domain) plant phosphoribosyltransferase family protein
Zm00001d046824	34.5459	1.19229	4.8567	0.00017456	0.014006	-//-
Zm00001d046912	38.9071	0	Inf	0.00065263	0.04074	-//-
Zm00001d046960	0	158.883	#NAME?	1.5785e-23	9.8346e-21	-	Glycosyltransferase-like KOBITO 1
Zm00001d046966	72.6675	190.076	-1.3872	0.00059672	0.038303	-//-
Zm00001d046968	1.04338	305.874	-8.1955	4.9506e-33	5.6179e-30	math-btb20	BTB/POZ and MATH domain-containing protein 2
Zm00001d047032	43.8133	0	Inf	6.9979e-10	1.4923e-07	-	pfkB-like carbohydrate kinase family protein
Zm00001d047033	101.108	0	Inf	2.4534e-20	1.2779e-17	-	pfkB-like carbohydrate kinase family protein
Zm00001d047054	768.082	1674.78	-1.1246	0.00013104	0.010815	pyruvate kinase3	Pyruvate kinase
Zm00001d047077	2290.52	791.203	1.5336	1.2324e-05	0.0013097	-	Beta-amylase 3 chloroplastic
Zm00001d047087	2742.66	5927.76	-1.1119	7.7864e-05	0.0067413	beta expansin8	beta expansin8
Zm00001d047150	51.4833	598.747	-3.5398	4.951e-20	2.497e-17	-	Short-chain dehydrogenase TIC 32 chloroplastic
Zm00001d047159	17.3506	149.105	-3.1033	2.9564e-09	5.871e-07	-	Cyclin-dependent protein kinase inhibitor SMR1
Zm00001d047208	3.13015	95.8465	-4.9364	4.3131e-12	1.1326e-09	-	WAT1-related protein
Zm00001d047210	148.049	0.399421	8.5339	2.4214e-05	0.0023882	-	Putative metacaspase family protein
Zm00001d047228	2.08676	46.6747	-4.4833	1.2384e-06	0.00016302	-//-
Zm00001d047256	0	1097.37	#NAME?	5.8425e-64	3.7128e-60	-	Protein kinase domain superfamily protein
Zm00001d047257	0	77.7723	#NAME?	6.064e-14	1.9268e-11	-	B3 domain-containing transcription factor LEC2
Zm00001d047260	351.825	1009.19	-1.5203	3.9919e-06	0.00046123	-	Whole genome shotgun sequence of line PN40024 scaffold_16.assembly12x (Fragment)
Zm00001d047274	310.069	68.5553	2.1773	3.3115e-09	6.5355e-07	-	Expressed protein; protein
Zm00001d047293	730.597	2153.78	-1.5597	1.9318e-07	3.164e-05	-	Glucan endo-1%2C3-beta-glucosidase 4
Zm00001d047300	0	121.929	#NAME?	1.4359e-19	6.6121e-17	-	Ubiquitin-fusion protein%3B Ubiquitin-fusion protein isoform 1%3B Ubiquitin-fusion protein isoform 2
Zm00001d047306	235.954	752.116	-1.6724	1.0947e-06	0.00014615	-	Probable ubiquitin conjugation factor E4
Zm00001d047329	464.892	1137.49	-1.2909	3.6833e-05	0.0034625	-	Transcriptional regulatory protein algP
Zm00001d047535	24.0447	130.889	-2.4446	7.0278e-07	9.9246e-05	-	Calcium-binding protein CML42
Zm00001d047547	0	198.864	#NAME?	0.00040008	0.027635	-	fringe-related protein
Zm00001d047548	2.28313	121.93	-5.7389	0.00027868	0.020641	18 kda heat shock protein18a	17.0 kDa class II heat shock protein
Zm00001d047554	271.558	104.205	1.3818	0.0002625	0.019579	NAC-transcription factor 81	GRAB2 protein%3B Putative NAC domain transcription factor superfamily protein
Zm00001d047592	0	372.55	#NAME?	8.4882e-40	1.4195e-36	-	2-oxoglutarate dehydrogenase E1 component
Zm00001d047621	95.1823	715.178	-2.9095	3.2327e-16	1.2526e-13	-//-
Zm00001d047662	191.144	687.324	-1.8463	1.1869e-07	1.9744e-05	-//-
Zm00001d047671	2.50001	42.3057	-4.0808	1.6081e-05	0.0016589	MYB-transcription factor 154	Transcription factor MYB12
Zm00001d047853	681.153	300.481	1.1807	0.00018318	0.014479	-	Protein kinase superfamily protein
Zm00001d048020	80.1617	287.302	-1.8416	1.905e-06	0.00024309	hemoglobin1	hemoglobin1
Zm00001d048178	1052.2	514.98	1.0308	0.00079914	0.048458	-	Polyol transporter protein 4
Zm00001d048286	779.779	362.494	1.1051	0.00018546	0.01455	GNAT-transcription factor 37	Acyl-CoA N-acyltransferases (NAT) superfamily protein
Zm00001d048469	116.528	426.185	-1.8708	3.0027e-07	4.6091e-05	hydroxylase5	hydroxylase5
Zm00001d048667	400.252	99.1201	2.0137	1.8977e-05	0.0019264	-	Protein kinase domain superfamily protein
Zm00001d048680	1429.55	3603.91	-1.334	0.00014165	0.01163	-	Protein MID1-COMPLEMENTING ACTIVITY 1
Zm00001d048702	895.058	2874.53	-1.6833	6.5624e-09	1.2486e-06	benzoxazinone synthesis3	benzoxazinone synthesis3
Zm00001d048703	1337.71	3364.85	-1.3308	1.6636e-05	0.0016997	benzoxazinone synthesis4	benzoxazinone synthesis4
Zm00001d048705	1428.38	4429.86	-1.6329	2.3342e-08	4.2141e-06	benzoxazinone synthesis5	benzoxazinone synthesis5
Zm00001d048711	25.2434	183.718	-2.8635	2.1178e-09	4.3135e-07	-	Hydroquinone glucosyltransferase
Zm00001d048738	53.7108	1.51351	5.1492	6.6121e-09	1.2506e-06	-	Aldehyde dehydrogenase family 7 member A1
Zm00001d049016	9119.95	3385.49	1.4297	2.4635e-05	0.0024085	-	F-box/kelch-repeat protein SKIP20
Zm00001d049178	13.0013	76.9459	-2.5652	2.4278e-05	0.0023882	-	Pyridoxal phosphate (PLP)-dependent transferases superfamily protein
Zm00001d049625	156.176	52.2609	1.5794	0.00034515	0.024868	-	Protein LSD1
Zm00001d050274	66.8351	15.2802	2.1289	0.00031173	0.022717	-	RNA-binding (RRM/RBD/RNP motifs) family protein
Zm00001d050455	818.801	1902.68	-1.2165	0.00015254	0.01246	-	Anthranilate N-benzoyltransferase protein 1
Zm00001d050548	142.759	0	Inf	1.7085e-16	6.8717e-14	-//-
Zm00001d050704	118.389	8.80504	3.7491	0.00073879	0.04523	-	NPL4-like protein 1
Zm00001d050922	44.4229	0	Inf	5.037e-10	1.0887e-07	-//-
Zm00001d051269	271.775	79.7512	1.7688	1.1883e-06	0.00015732	MYB-transcription factor 103	myb domain protein 17
Zm00001d051318	20.812	0	Inf	0.00018244	0.014479	-	Sec14p-like phosphatidylinositol transfer family protein
Zm00001d051655	72.8903	0	Inf	1.5545e-15	5.7435e-13	-//-
Zm00001d051799	177.246	62.9946	1.4925	0.00059995	0.038406	-	Nudix hydrolase 17 mitochondrial
Zm00001d052060	3565.13	1097.77	1.6994	0.00037639	0.026454	trehalose-6-phosphate synthase10	trehalose-6-phosphate synthase10
Zm00001d052371	249.515	71.4169	1.8048	2.647e-06	0.00032726	-	Protein LURP-one-related 8
Zm00001d052372	243.905	70.4815	1.791	4.2309e-06	0.00048532	-	Protein LURP-one-related 8
Zm00001d052904	187.319	415.544	-1.1495	0.00077966	0.047458	-//-
Zm00001d052906	1.04338	38.2068	-5.1945	2.9067e-06	0.00034984	-	Putative lectin-domain receptor-like protein kinase family protein
Zm00001d052910	23.3735	125.588	-2.4258	3.0217e-06	0.00036094	-//-
Zm00001d052916	0	31.0908	#NAME?	1.5148e-06	0.00019645	-	Chalcone synthase 8
Zm00001d052926	56.9025	0	Inf	2.12e-12	5.6605e-10	-//-
Zm00001d052927	148.187	0.306783	8.916	1.3405e-26	9.9053e-24	-	Blight resistance protein RGA1-like protein; protein
Zm00001d052929	230.473	526.29	-1.1913	0.00057217	0.037255	-	Sialyltransferase-like protein 1
Zm00001d052937	8.34706	118.883	-3.8321	0.00018313	0.014479	-	OSJNBb0045P24.5 protein
Zm00001d052998	198.254	58.0285	1.7725	4.1562e-05	0.0038501	-	Protein kinase domain containing protein expressed
Zm00001d053084	0	312.439	#NAME?	8.1319e-36	9.9378e-33	-	Terpenoid synthases superfamily protein
Zm00001d053092	1.34819	1090.42	-9.6596	1.7811e-56	7.074e-53	-//-
Zm00001d053119	34.7892	140.676	-2.0157	1.9259e-05	0.0019426	-//-
Zm00001d053249	5.60965	369.818	-6.0428	5.1256e-07	7.4706e-05	-	Germin-like protein subfamily 1 member 8
Zm00001d053255	127.354	0	Inf	1.2138e-24	8.2059e-22	-//-
Zm00001d053279	46.0554	0	Inf	2.1555e-10	4.8231e-08	-	Chaperonin 60 subunit beta 2 chloroplastic
Zm00001d053283	1.86988	917.783	-8.9391	5.195e-55	1.6507e-51	-	Putative ribosomal protein S4 (RPS4A) family protein isoform 1%3B Putative ribosomal protein S4 (RPS4A) family protein isoform 2%3B Putative ribosomal protein S4 (RPS4A) family protein isoform 3
Zm00001d053288	7961.34	4070.9	0.96766	0.00025671	0.019192	-	Fasciclin-like arabinogalactan protein 6
Zm00001d053296	642.07	1790.25	-1.4794	1.2416e-06	0.00016302	-	Ubiquitin-conjugating enzyme E2 variant 1C
Zm00001d053394	51.5712	8.33726	2.6289	0.00028742	0.021092	-//-
Zm00001d053406	234.53	516.978	-1.1403	0.00046022	0.031047	-//-
Zm00001d053513	20.2844	150.18	-2.8882	6.2484e-09	1.196e-06	-	UDP-glycosyltransferase 72B1
Zm00001d053538	16.5241	109.15	-2.7237	8.415e-07	0.00011625	-	Cwf21
Zm00001d053566	73.705	427.186	-2.535	1.638e-11	4.0661e-09	-	Probable protein phosphatase 2C 72
Zm00001d053568	57.1809	890.005	-3.9602	3.1085e-17	1.2996e-14	-//-
Zm00001d053608	71.8615	1252.59	-4.1235	2.9703e-28	2.3595e-25	-//-
Zm00001d053631	788.628	5.11327	7.269	4.1191e-14	1.3493e-11	-//-
Zm00001d053706	155.757	40.1181	1.957	0.0003725	0.026244	-	ABC transporter B family member 15
Zm00001d053828	2018.91	4465.44	-1.1452	0.00010345	0.0086961	php20608a	-
Zm00001d053926	213.785	880.891	-2.0428	3.576e-05	0.0034019	-	EF-hand Ca2+-binding protein CCD1
Zm00001d053941	36.8291	2.29099	4.0068	0.00025045	0.018857	-	3-isopropylmalate dehydratase large subunit
Zm00001d053952	81.8	297.292	-1.8617	2.9082e-05	0.0028002	-	Bax inhibitor 1

## Sheet: S6
Supplemental Table S5. Genes differentially expressed in all three bulliform-enriched mutants
	Gene_id	readcount_mutant	readcount_WT	log2FoldChange	pval	padj	Gene name	Gene description
wty2 vs. WTwty2:
	Zm00001d008957	480.764	218.607	1.137	4.513e-10	2.7587e-08	-	Indole-3-acetic acid-amido synthetase GH3.6
	Zm00001d035561	1302.42	2910.62	-1.1601	1.3998e-07	5.2365e-06	-	Expressed protein; Mannose-specific jacalin-related lectin; protein
	Zm00001d046210	522.173	261.523	0.99759	2.6072e-06	6.9442e-05	-	Beta-glucosidase 11
	Zm00001d050455	1182.3	3361.8	-1.5076	8.2805e-07	2.535e-05	-	Anthranilate N-benzoyltransferase protein 1
dek1-D vs. WTdek1-D:
	Zm00001d008957	311.016	177.553	0.80874	0.00015904	0.041285	-	Indole-3-acetic acid-amido synthetase GH3.6
	Zm00001d035561	1032.41	4115.78	-1.9951	7.6501e-06	0.00531	-	Expressed protein; Mannose-specific jacalin-related lectin; protein
	Zm00001d046210	550.664	248.808	1.1461	2.5401e-05	0.011927	-	Beta-glucosidase 11
	Zm00001d050455	1886.35	3511.9	-0.89665	5.492e-09	2.505e-05	-	Anthranilate N-benzoyltransferase protein 1
Xcl1 vs. WTxcl1:
	Zm00001d008957	592.981	240.583	1.3015	9.1744e-05	0.0078152	-	Indole-3-acetic acid-amido synthetase GH3.6
	Zm00001d035561	4364.71	778.57	2.487	8.5546e-07	0.00011716	-	Expressed protein; Mannose-specific jacalin-related lectin; protein
	Zm00001d046210	65.5074	452.884	-2.7894	1.6882e-13	5.2079e-11	-	Beta-glucosidase 11
	Zm00001d050455	818.801	1902.68	-1.2165	0.00015254	0.01246	-	Anthranilate N-benzoyltransferase protein 1

## Sheet: S7
Supplemental Table S6. TAIR protein BLAST results for Zm00001d008957
BLASTP 2.9.0+
Reference: Stephen F. Altschul, Thomas L. Madden, Alejandro A.
Schaffer, Jinghui Zhang, Zheng Zhang, Webb Miller, and David J.
Lipman (1997), "Gapped BLAST and PSI-BLAST: a new generation of
protein database search programs", Nucleic Acids Res. 25:3389-3402.
Database: Araport11 protein sequences (protein)
48,359 sequences; 20,855,782 total letters
Length=639
Translation ID: Zm00001d008957_P001
GenBank accession: AQK91077
Sequence: MPWRRASLGVVTSSLLVRLPVALSRLAGRRRQTRSSSSTRRPGPGHAMPEKEAQAAAFCGEAVIAEFESLTRDAAAVQRDTLRRILADNACAEYLRCRGLAGRTDAASFRACVPLATHADIEPYIARIADGDTSPVLTAKPITSISLSSGTTQGKRKYLPFNQELVKSTMQIYRTSYAFRNRAFPVEDGKALQFIYGSRQFTTKGGLTATTATTNVYRSEEFMPTMRAIQSQVCSPEAVIFGADFAQSLYCHLLCGLLYADEVRIVSATFAHSIVLAFQTFERVWEELCADIRAGALSPARVAAPAVRGAVEALLAGPDPARADEVARRCAGLSNWYGVIPALFPNARYVHGIMTGTMEHYVKKLRHYAGGLPLVAAEYGASEGWVGAN…
Sequences producing significant alignments:			Score	E
			(Bits)	Value
AT2G46370.4	Symbols:FIN219,JAR1,AtGH3.11	FAR-RED INSENSITIVE…	654	0
AT2G46370.2	Symbols:FIN219,JAR1,AtGH3.11	FAR-RED INSENSITIVE…	654	0
AT2G46370.1	Symbols:FIN219,JAR1,AtGH3.11	FAR-RED INSENSITIVE…	654	0
AT2G46370.3	Symbols:FIN219,JAR1,AtGH3.11	FAR-RED INSENSITIVE…	597	0
AT4G03400.2	Symbols:DFL2,GH3-10	DWARF IN LIGHT 2 | Chr4:14976...	538	0
AT4G03400.1	Symbols:DFL2,GH3-10	DWARF IN LIGHT 2 | Chr4:14976...	538	0
AT5G54510.1	Symbols:DFL1,GH3.6	Gretchen Hagen3.6,DWARF IN LIG...	385	5e-126
AT4G27260.1	Symbols:WES1,GH3.5	Chr4:13653704-13655892 FORWA...	382	7e-125
AT2G23170.1	Symbols:GH3.3	Chr2:9864125-9866502 REVERSE LENG...	382	1e-124
AT4G37390.1	Symbols:BRU6,YDK1,GH3-2,GH3.2,AUR3	YADOKARI 1,AUX...	375	3e-122
AT1G48660.2	Symbols:no symbol available	no full name availabl...	372	3e-121
AT1G48660.1	Symbols:no symbol available	no full name availabl...	372	4e-121
AT5G13320.2	Symbols:AtGH3.12,GDG1,PBS3,WIN3,GH3.12	HOPW1-1-IN...	367	2e-119
AT1G28130.1	Symbols:VAS2,GH3.17	Gretchen Hagen 3.17 | Chr1:98...	367	7e-119
AT1G59500.1	Symbols:GH3.4	Chr1:21854493-21856614 REVERSE LE...	366	8e-119
AT5G13320.3	Symbols:AtGH3.12,GDG1,PBS3,WIN3,GH3.12	HOPW1-1-IN...	365	1e-118
AT5G13320.1	Symbols:AtGH3.12,GDG1,PBS3,WIN3,GH3.12	HOPW1-1-IN...	365	1e-118
AT2G14960.1	Symbols:GH3.1	Chr2:6451659-6453670 REVERSE LENG...	363	7e-118
AT1G23160.1	Symbols:no symbol available	no full name availabl...	359	4e-116
AT2G47750.1	Symbols:GH3.9	putative indole-3-acetic acid-amido...	351	6e-113
AT5G13370.1	Symbols:no symbol available	no full name availabl...	343	5e-110
AT5G13360.2	Symbols:no symbol available	no full name availabl...	343	1e-109
AT5G13360.1	Symbols:no symbol available	no full name availabl...	343	1e-109
AT5G13360.3	Symbols:no symbol available	no full name availabl...	343	6e-109
AT5G51470.1	Symbols:no symbol available	no full name availabl...	337	2e-107
AT5G13350.2	Symbols:no symbol available	no full name availabl...	333	3e-106
AT5G13350.1	Symbols:no symbol available	no full name availabl...	333	3e-106
AT5G13380.1	Symbols:no symbol available	no full name availabl...	330	2e-104
AT1G48670.1	Symbols:no symbol available	no full name availabl...	305	7e-96
AT1G28130.2	Symbols:VAS2,GH3.17	Gretchen Hagen 3.17 | Chr1:98...	293	4e-92
AT1G48670.2	Symbols:no symbol available	no full name availabl...	291	5e-92
AT5G51470.2	Symbols:no symbol available	no full name availabl...	278	5e-86
AT1G48690.1	Symbols:no symbol available	no full name availabl...	81	3 2e-17

## Sheet: S8
Supplemental Table S7. TAIR protein BLAST results for Zm00001d050455
BLASTP 2.9.0+
Reference: Stephen F. Altschul, Thomas L. Madden, Alejandro A.
Schaffer, Jinghui Zhang, Zheng Zhang, Webb Miller, and David J.
Lipman (1997), "Gapped BLAST and PSI-BLAST: a new generation of
protein database search programs", Nucleic Acids Res. 25:3389-3402.
Database: Araport11 protein sequences (protein)
48,359 sequences; 20,855,782 total letters
Length=473
Translation ID: Zm00001d050455_P001
GenBank accession: AQK52548
Sequence: MQTAPFGRSSFCARPLCPSSLPPLFVRGGNVRQPRGRMTKQVVVVDTALVAPSEETPRQPLWLSNLDLAVPRTHTPLVYYYPAPGTGSFAPDRLRAALGAALVPFYPLAGRLGVGPDGRLQIECNSKGALFVVANADLTGADVFDDYEPSSEIRNTFVPLGESGEANNSPISMFQVTFLKCGGVVLGTAIHHAAMDGVGAFQFMQTWSGVARGLDVAEACGPQPFHDRTLLHARRPPCPTSDHFVYSPAFLSGRPRPYVTRIYSVSPKLLADVKSRCAPGVSTYCAVTAHLWRCVCVARGLAPGADTRLGLPANVRHRLRPPLPRTFFGNAVVRDHVTAPVSTVLGAPLGSVAETIKKAVDRVDDAFARSVLDYLELQNAGGKQLSGQA…
Sequences producing significant alignments:			Score	E
			(Bits)	Value
AT5G48930.1	Symbols:HCT	hydroxycinnamoyl-CoA shikimate/quinat	275	1e-87
AT5G57840.1	Symbols:no symbol available	no full name available	207	3e-61
AT2G19070.1	Symbols:SHT	spermidine hydroxycinnamoyl transfera	196	5e-57
AT5G63560.1	Symbols:FACT	FATTY ALCOHOL:CAFFEOYL-CoA CAFFEOYL	172	1e-48
AT3G48720.1	Symbols:DCF	DEFICIENT IN CUTIN FERULATE | Chr3:18...	172	2e-48
AT5G41040.2	Symbols:ASFT,RWP1,HHT	hydroxycinnamoyl- CoA:ω-hy	172	3e-48
AT5G41040.1	Symbols:ASFT,RWP1,HHT	hydroxycinnamoyl- CoA:ω-hy	172	3e-48
AT1G03390.1	Symbols:no symbol available	no full name available	165	1e-45
AT1G65450.1	Symbols:GLC	GLAUCE | Chr1:24315875-24318895 FORWA...	155	5e-42
AT1G27620.1	Symbols:no symbol available	no full name available	155	6e-42
AT5G17540.1	Symbols:no symbol available	no full name available	136	5e-35
AT5G07080.1	Symbols:no symbol available	no full name available	127	6e-32
AT1G28680.1	Symbols:no symbol available	no full name available	124	1e-30
AT1G28680.2	Symbols:no symbol available	no full name available	119	4e-29
AT2G40230.1	Symbols:no symbol available	no full name available	117	2e-28
AT3G03480.1	Symbols:CHAT	acetyl CoA:(Z)-3-hexen-1-ol acetyltr	113	5e-27
AT5G23940.1	Symbols:EMB3009,DCR,PEL3	EMBRYO DEFECTIVE 3009,DE	112	2e-26
AT2G25150.1	Symbols:no symbol available	no full name available	109	1e-25
AT4G31910.1	Symbols:PIZ,BAT1	BR-related AcylTransferase1,PIZZ	108	2e-25
AT5G16410.1	Symbols:no symbol available	no full name available	108	2e-25
AT1G24430.1	Symbols:no symbol available	no full name available	108	2e-25
AT1G78990.1	Symbols:no symbol available	no full name available	108	3e-25
AT5G47980.1	Symbols:no symbol available	no full name available	107	5e-25
AT5G67150.1	Symbols:no symbol available	no full name available	107	6e-25
AT3G50300.1	Symbols:no symbol available	no full name available	101	5e-23
AT3G62160.1	Symbols:no symbol available	no full name available	100	1e-22
AT5G42830.1	Symbols:no symbol available	no full name available	98.6	5e-22
AT3G50280.1	Symbols:no symbol available	no full name available	97.1	2e-21
AT5G38130.1	Symbols:no symbol available	no full name available	96.7	3e-21
AT1G24420.2	Symbols:no symbol available	no full name available	96.3	3e-21
AT1G24420.1	Symbols:no symbol available	no full name available	96.3	3e-21
AT2G23510.1	Symbols:SDT	spermidine disinapoyl acyltransferase...	94.4	2e-20
AT5G07850.1	Symbols:no symbol available	no full name available	93.6	3e-20
AT5G47950.1	Symbols:no symbol available	no full name available	91.7	1e-19
AT3G50270.1	Symbols:no symbol available	no full name available	91.7	1e-19
AT5G67160.1	Symbols:EPS1	ENHANCED PSEUDOMONAS SUSCEPTIBILTY 1...	90.5	2e-19
AT1G65450.3	Symbols:GLC	GLAUCE | Chr1:24318035-24318895 FORWA...	88.2	4e-19
AT4G15390.2	Symbols:no symbol available	no full name available	90.1	4e-19
AT4G15390.1	Symbols:no symbol available	no full name available	90.1	4e-19
AT3G26040.1	Symbols:no symbol available	no full name available	89.7	5e-19
AT1G32910.1	Symbols:no symbol available	no full name available	88.6	1e-18
AT5G23970.1	Symbols:no symbol available	no full name available	88.2	2e-18
AT4G15400.1	Symbols:BIA1,ABS1	ABNORMAL SHOOT 1,BRASSINOSTEROI...	87.4	3e-18
AT2G39980.1	Symbols:no symbol available	no full name available	87	4e-18
AT3G30280.1	Symbols:no symbol available	no full name available	85.9	1e-17
AT5G07860.1	Symbols:no symbol available	no full name available	83.2	8e-17
AT3G47170.1	Symbols:no symbol available	no full name available	81.6	3e-16
AT5G01210.1	Symbols:no symbol available	no full name available	81.3	3e-16
AT1G31490.1	Symbols:no symbol available	no full name available	81.3	3e-16
AT5G07870.1	Symbols:no symbol available	no full name available	80.1	7e-16
AT5G39080.1	Symbols:no symbol available	no full name available	75.9	2e-14
AT5G61160.1	Symbols:AACT1,ACT	anthocyanin 5-aromatic acyltran...	73.2	1e-13
AT3G50290.1	Symbols:no symbol available	no full name available	70.9	2e-13
AT3G29635.1	Symbols:no symbol available	no full name available	72.4	2e-13
AT3G50280.2	Symbols:no symbol available	no full name available	70.1	6e-13
AT1G03940.1	Symbols:no symbol available	no full name available	68.2	5e-12
AT5G39090.1	Symbols:no symbol available	no full name available	65.9	3e-11
AT3G29590.1	Symbols:AT5MAT	Chr3:11398917-11400266	64.3	8e-11
AT3G29680.1	Symbols:no symbol available	no full name available	62.4	4e-10
AT1G65450.2	Symbols:GLC	GLAUCE | Chr1:24315875-24316491 FORWA...	58.9	5e-10
AT3G29670.1	Symbols:PMAT2	phenolic glucoside malonyltransfera...	59.7	3e-09
AT5G39050.1	Symbols:PMAT1	phenolic glucoside malonyltransfera...	58.9	5e-09
AT4G29250.1	Symbols:no symbol available	no full name available	57	2e-08
AT1G03495.1	Symbols:no symbol available	no full name available	56.2	2e-08
AT3G23840.1	Symbols:CER26-LIKE,AtPNP-R1	CER26-LIKE | Chr3:861...	52	7e-07
AT4G13840.1	Symbols:CER26	ECERIFERUM 26 | Chr4:8014088-801632...	47.8	2e-05
AT3G29720.1	Symbols:no symbol available	no full name available	42.7	0.0003
AT4G24510.1	Symbols:VC-2,VC2,CER2	ECERIFERUM 2 | Chr4:1266092...	43.1	0.0005
AT3G29690.1	Symbols:no symbol available	no full name available	37.7	0.009
AT2G15390.2	Symbols:atfut4,FUT4	fucosyltransferase 4 | Chr2:6...	31.2	2.9
AT2G15390.1	Symbols:atfut4,FUT4	fucosyltransferase 4 | Chr2:6...	30.8	3
AT2G32770.1	Symbols:ATPAP13,PAP13	purple acid phosphatase 13,...	30.4	5
